# Supplementary material for: The genetic architecture of flowering time changes in pea from wild to crop
Source: J Exp Bot. 2022 Apr 6;73(12):3978–90. doi: 10.1093/jxb/erac132 (PMC9238443; doi:10.1093/jxb/erac132)
Supplement: erac132_suppl_Supplementary_Table_S3 [file erac132_suppl_supplementary_table_s3.xlsx]

## Sheet: Sheet1
Williams et al (2022) Supplemental Table 3 - Linkage map and marker sequences
Marker quality (1-4) is listed as a suffix to the marker name. Gene-based anchor markers are identified in the Classification column.
Marker	LG	Position	Sequence	Classification
3568010_3	I	0	CTGCAGTTTGGGAAATGTCATTTTTGAAGAGCTAAACACATTGGTACAATTTTGGAAACTCATTAC	DArT
3542840_3	I	0	CTGCAGTTCTGCTTCTGTTTGAACTGACACAGGACTATCGAATCGTTCTACCCCTACTTGGAGCAGTGGG	DArT
4661041_1	I	0	CTGCAGTAGTTGAAACAAGCGTGAAGGTGAATTTCATACTAACATAAGTACAGATGCATAAACATTACAG	DArT
4663391_3	I	0	CTGCAGTACCGTAACTTGAACAAGTGTATTTGATGCTGTAGATGACTTGTATCTTGAAGTCATGTAATTT	DArT
3565558_1	I	0	CTGCAGGTGTAACTATAAACACAGTAGAATCAGAAATTCACGATCAATGATTCAGATTAC	DArT
4661277_4	I	0	CTGCAGCAAGAAAAAGGTGTAGAAAACACATGATGGAGACCGATGAATTTATGTCGGGTACTTCTGAAAG	DArT
3540262_4	I	0	CTGCAGATGTAATATAGATTTACTAATATAACGCCTGGTCTCCTTTTTCCTATTTTATATTACATTATGG	DArT
3544172_1	I	0	CTGCAGATAATTGATGCTGTTGTGGCTGCCTATATTTTGAATGCTACTCTTGTTGTTCCTGAGTTGGATC	DArT
5251910_3	I	0	CTGCAGAGATCGATAAAAGGGAAGGAACTTCTAAGAGGCCTAAGAAATCCTGAAGTGACATGCTTTTGCT	DArT
3562951_2	I	0	CTGCAGAGAAATAAATATACAACAGTTACCTTCTTATCAGCTTCTGTTGCTTCTTGGAACTTCGAGTTAC	DArT
4661785_2	I	0	CTGCAGACAAAATTGAGAGAGGAATAAGAAGTGTGATGAATAAGAATGGAGAGATAAGGAAGAAAGTAAA	DArT
3544896_1	I	1.449	CTGCAGAATTGATAAGTTACAAAGAAACAGTGCAGAAGACACGGTTCCTCCTACCAAGTTTCGAGAGGTT	DArT
4662634_3	I	1.799	CTGCAGATAGAACGACTGACAACAAAGCTAATATGTTTGCCTCAAAAAGCACCGTAGAAGCGACACCAGA	DArT
4657003_1	I	1.799	CTGCAGAGAGAAAGTAAGAGAGAGAATTTTGCTGACAGTTTTAC	DArT
3556678_1	I	1.799	CTGCAGAACTAATTATATATGCCATTGTATCAATGTGTGCTTCATACAACACGTGTTGGATATGGTAAAT	DArT
3563818_1	I	2.148	CTGCAGCGTCAGGCTGAAGAAATGGCAGAGAGTGCTGAAGAATCAAGCACTAAAAGTGATGACAATCTAA	DArT
3566323_4	I	2.698	CTGCAGAAGACGACTCCAACGTGCAGTAAAAGTCAGAAGAATTTGGAGCGGAGAATTGAGTTCCATTGCC	DArT
4662014_2	I	2.721	CTGCAGCCTCAGCGCGAACCATAAGCTCTTTCATCCGACGATAGTCATCCTCTACTTGAGCTATTCGATT	DArT
3539606_3	I	2.721	CTGCAGAGTATACAGAACGAATGACAATTTTTTATTTCTGACCAATGAGAACTTTCTTTTGACAAGAACC	DArT
3564184_2	I	2.809	CTGCAGTTGGTTTCAGTCCAAGAACCGAATAATAATCAAGCTTTCCATTATGTCTGAACTCAGAAGCAAA	DArT
3549639_1	I	2.948	CTGCAGGTCGGTTTGGTTGAACGCAGATGTCGTGGTTTGAGATTCACCAACTGCAAAGAGTGTAAGCAGA	DArT
4661564_1	I	2.948	CTGCAGAGGTTAGGGATGTCTGTGGATGTAAATTTTTGTCTATCCGAAACTTGTAACTCAAGGTAGTGTT	DArT
3547680_1	I	3.197	CTGCAGGAGGAAGTAATGAAATGTCTTGCTTCGCTTGAAGATAAGCAACTTGTGGATGATCAGCTGCTTC	DArT
3562060_1	I	3.197	CTGCAGCTTCGAAAGAAGCCAAAAACACTATCTCATGTAAATTTGCATTTGTCTCATGTTCATACATCAA	DArT
3543924_1	I	3.197	CTGCAGCAGTGTATGCAGGATAAGACATGAAAACATTGCTGGCAATAAATGTTGAGGGTGGATAATCAAA	DArT
4657062_3	I	4.532	CTGCAGAAACAGAGACAGCAAACTACATTTAGCAGATTTAC	DArT
5252238_3	I	8.649	CTGCAGGATGTATGTCTAGTTTCCTTGTTAC	DArT
3566122_2	I	10.594	CTGCAGTATTTCTCCACATTCTTCCTCACCATGCGTCGCGAATGGTCCGGTATCGATTCCGTTAGGTTAG	DArT
3564404_1	I	11.727	CTGCAGACACAGTGCAATAAGATACTATGATTTCGTGTCTCGAACCAATAGGTATGTTTACTATTATATC	DArT
3559006_1	I	12.18	CTGCAGAGAGACTAGTATCTTTCTATTATCACTGAAAGCATAGAGTTTACAGAGTACAAGTTGTGTTTAC	DArT
3568803_1	I	12.18	CTGCAGAGAGACTAGTATCTTTCTATTATCACTGAAAGCATAGAGTTTACAGAGTACAACTTGTGTTTAC	DArT
3555377_2	I	12.23	CTGCAGAGTTCGAAGATTGAACCATGCTGTTGGAATTCAACAAACACCTAGAATTCATTGTATGTAAAGT	DArT
3535306_2	I	12.293	CTGCAGAATTCGAAGATTGAACCATGCTGTTGGAATTCAACAAACACCTAGAATTCATTGTATGTAAAGT	DArT
3568315_3	I	12.374	CTGCAGGCGTATCAATGTTGTCGTGTAGCAATGTTGCAGTCATAGCAGTCCAGTTGTGACGATCCAAATC	DArT
4661919_1	I	12.406	CTGCAGAAGAAGAAGAAAGAGTGGATGGTTCTAGAAATAGCCATCGGCCTGAACGTGTGTCGTTGCCGCC	DArT
5251810_1	I	12.632	CTGCAGGTTGATGGAAATTGGTTGCACGTCTGTTTTGGTTGTTAC	DArT
5252138_1	I	12.858	CTGCAGTGGGAGAATTGAATGAAACAGTCTTGTCTTGACTTGTTGGATTGTTGATCGAACCGTCATCGGT	DArT
3566803_2	I	14.584	CTGCAGTAACAGGTGAGTTCCGTGACTTTATTCTGTACATGACTTATCTTATATATCAGTAATGTTCTGC	DArT
4663341_2	I	15.715	CTGCAGCAGTTTTTCATTTTACTCAAATTTGGCAGACCAAGTAATAACACATCTAATTCTTGCAACTAAA	DArT
3557117_4	I	16.278	CTGCAGTCAAGTAATATGGATGATACAAAATTGAAGCAGTTGGAAGGTTGGCAGGCAGTTGGTTTGCAGT	DArT
3539555_1	I	16.653	CTGCAGATACTTCTAACCTAAAGTGTAAATATAAAATGACAATTTTAGTCCATTTTTTCCTTAC	DArT
3556615_1	I	16.848	CTGCAGTCAAATGCTCTACCACTGAGCTATGGACCCTTGGTGTTAC	DArT
3566513_1	I	16.848	CTGCAGGTTTCACTTTTCACACTAAAATTTACATCCCCCACTTGTCATTTTTCACAGCATTGCTTAGGTC	DArT
5251773_1	I	16.848	CTGCAGAGATTATGGTGTAGTATGCATTCGCAGAGAAGGACAAAATGTTGAGAAGACTATATCCGATGAT	DArT
4661421_4	I	17.317	CTGCAGACCTTATTGCAGGATTATCAAGAAACGATGAATCATCGGAGGAAGAAGAACTAGAGCTTTCACT	DArT
5251951_4	I	17.39	CTGCAGAAAAGCTAAATCTGTCTGCATGTAATTTAC	DArT
3562363_4	I	17.412	CTGCAGTGATTTTTCCAGCTGAAAGATTATCAACTGAAGAAGAAACAGACATGAAGGGGTGAGATTGAAA	DArT
4659868_2	I	17.412	CTGCAGTATCACATGCTAAAAAGAGAAAAATGTTGTAGGATATAACATTACATAAACACATATCCCAGTC	DArT
5251802_3	I	17.788	CTGCAGTTTGGACCAACGAAAAATGACTAAGATTTAC	DArT
3562917_1	I	17.788	CTGCAGTTCAAGTTGACTTGAAAATCTTAGGCCATTGCTACTAAAAAATCTCTTATATTTCTATAAAGTG	DArT
5252070_1	I	17.788	CTGCAGTATTACAAGAAGATACATGTAGCTTTTAC	DArT
3563268_4	I	17.788	CTGCAGGTGAGAATTCTATGAATCTCTTTCTGGCGATCTATGCATACTATACTATCAAAATCTTTTTTGT	DArT
5251998_1	I	17.788	CTGCAGGGTTGGACAGGTTGAAGTAAAATAAAAATCATACCATAGACTAAAAACCAATATTCACTTCCAA	DArT
3566286_4	I	17.788	CTGCAGAATGGAAGTAGTCATGTAGGAGTCCCGATTCTTGGTCGTCCAAATGGCATGACTCATGATCCTG	DArT
4662941_4	I	17.788	CTGCAGAAGCTTCGGTGGTATTGCCAGATGTGTCAGAAGCAATGTCGTGACGAGAATGGTTTCAAATGCC	DArT
3552232_1	I	17.788	CTGCAGAAGAAAAATCAAGGCAATCCAGATTGGTGACAATGGCCTTCGAAATAGTGTGATGCATAGTAAT	DArT
3545619_1	I	17.98	CTGCAGCTGCTCAAGACTTCTCTTGTGATATTCAAAAGCTTGCGCCTCTTCCATCCACTGTCTCCTCGTG	DArT
3566537_4	I	18.216	CTGCAGGGAGCTTCAAAAAATGGTTTCAGTAGTTCAAAAAGTAGCAGAATTAGCTTTATTGATCTTGCTG	DArT
5251756_1	I	18.216	CTGCAGAAGAATAGAGAGCAATTATGTCAGTAATTGAGGAAGTAAAGTAATAGACTTTATTGTTCATCAG	DArT
3565486_2	I	18.357	CTGCAGTTTAGAAAAGTTCTCAAATTCAGTTGCTACTTCAATGACTGAAATGCCATAAGATACAATTTTA	DArT
5252146_3	I	18.357	CTGCAGTATTACAAGAAGATGCAAGTGGTTTTTAC	DArT
3553661_4	I	18.357	CTGCAGGGACAGATTCCAACGTCTAATAGCGGATGGCCCAATTGAAGACATAGTAAAGATTTGTATGGAC	DArT
4663609_2	I	18.922	CTGCAGATGGAGTTATGGGATTATCGGACAGCACACCATCAACGGAGAAGGTACCATTATCAATGAATTG	DArT
5252181_1	I	20.459	CTGCAGATTTTGTAAACAAAAATAGGCCATGTGTGATTATACTATAAAAGGATACAGAATTTAC	DArT
4655157_3	I	22.392	CTGCAGTTTTGGGAAACAAAACTAGTTATCTGAAAAATTAC	DArT
3562761_3	I	23.039	CTGCAGCTACTGGAATAATCACCCACAAATCATCTGGGGGTTACTCGGCTGGTGGGGAACCTTAGGCAGT	DArT
3554120_3	I	23.847	CTGCAGAGTGGTGGCTTTATGTTCCACTGCAACACATTCAGTCGGCAAGCCGCATCCAACATGTGCGGAT	DArT
4663100_1	I	24.009	CTGCAGGGAAAGGAGCCTGACTTGCTCATTGTCATTTTGCCTGATAATAATGGTTCTCTTTATGGTAAAT	DArT
5251774_1	I	24.009	CTGCAGAAAATGATAAGAACAAGCCCAGATTTAC	DArT
3542520_1	I	24.332	CTGCAGCGGCTCCCAAAGTCATGTTTTTAGCAGCGTTTCTACTCCTGCTATCGTTCTGGTATGCCATAGT	DArT
4656123_1	I	24.901	CTGCAGAGTACATGATGAGTCAGAAAATGAAGAAATAAATCAAAATATATTTGAGAAAGATGAAAGGAAA	DArT
4662947_1	I	25.03	CTGCAGTCATGTGATGATATTGTGGAGCCAAAATTGGATGAACTCATCCATCAATTGAGATTGATAAGTC	DArT
4661126_4	I	25.064	CTGCAGAACTCACAGAAGAGTCACAAGCATGTAATACAATAGAATCAATGATAGTGACGAATATGAAGAC	DArT
4658468_1	I	25.47	CTGCAGAAAAGATTGAGAGAGGAATAAAAAGTGTGTTGTCCGCGGATGGAGAGTTAC	DArT
4659328_1	I	26.481	CTGCAGCATCTTGCAAAAGGATGTGACTGTTGTTGAGGTCCGGAATTTTTCATTTTTTTTGATTACTATC	DArT
3554715_1	I	26.892	CTGCAGGAGCGGAATACTCTGCTTTACGGCGTTTCTGAACTCGCTCAGGTGGTTCAAATTCCTTCTTTTT	DArT
3563469_1	I	27.389	CTGCAGTGAAGCATGGTGGTTATTTTTTCTTCTGCCCGTAAAACGTGCTCTTGTCGTTATCTGCATGCTC	DArT
3562977_2	I	27.524	CTGCAGTCTTCGGCAGCCATTGTTCCAGTAGAGAATGCACCATGAACGGTCCCTGTATATAATACACTCG	DArT
3565052_1	I	27.637	CTGCAGGTGCAGGACCTGTCTTAGGTGACTGGGGCAGGTCATCCTCTTGCGTTCCCCTCTGTCGAATAGC	DArT
4660232_4	I	28.156	CTGCAGCTAAAATCCTTTTGACCCGGGATTTTCTTTCTTTTTCTCTATCACTTCCAAATGAATGCTTCCT	DArT
4662085_1	I	28.63	CTGCAGTGAATGCATTTTGAAGTAGAACAGCCCGCTGTACAATTTCTGCATAAGTTTGACCTTCAGATTC	DArT
3555829_3	I	28.63	CTGCAGACACTGATTTGAGTACACATAGATTTGTCTTGTTGTGTATTTATTCTTACGACAAAGCACAAGA	DArT
3566560_3	I	28.63	CTGCAGACACTGATTTGAGTACACATAGATTTGTCTTGTTGTGTATTTATTCTCACGACAAAGCACAAGA	DArT
3565457_2	I	30.984	CTGCAGGAGGTAAATTTCTATTATTTCTGTTGTCAACTGTCATTAGATGCTAGCAATATGTTATGTTTAC	DArT
3554631_2	I	30.984	CTGCAGGAGGTAAATTTCTATTATTTCTGTTGTCAACTGTCATTAGATGCTAGCAACATGTTATGTTTAC	DArT
3555347_1	I	32.12	CTGCAGCCTGACCACTAAAGAAGTCATCTACCGATTCAGTGCCCAAAGCGCCCATCTCTAAGTGTGTGTG	DArT
4663298_3	I	33.665	CTGCAGTTGAAAAATGTTCTTTTTTTTCTTTTCAAATGCTTGTCTTTCTCTCCATAATGTGGAGCAAACG	DArT
3566799_1	I	34.473	CTGCAGATTATTTGTCTAGAGCACTTGTAAGTTTTGTTTTACTTTTACTGCATATTTTTTTAC	DArT
3566459_1	I	35.012	CTGCAGCTAAATGAATGGCATGATGCATGGAATGAAAAGGATAGGGATTTTGAGAATCAAGGAATCAACA	DArT
3567021_1	I	37.581	CTGCAGCTATAACCGCATAACCGTCCTGTTCCAACAATAAAAGCCCAAGCCCAGGCCCAACCGAGTTTAC	DArT
3566104_3	I	37.871	CTGCAGATCTGCAACCGTAGCCTGTGGCGAAGAAACGATTACACAAATCATAGATCAGTACTTTAGAAAA	DArT
4662052_4	I	38.079	CTGCAGGGCAACTAGTCAACAGTCACATGAAATACAACAGATCATGCAAAGATGTAACTAAAATATCATC	DArT
3549777_3	I	38.079	CTGCAGAAATGAACACATGATTATATGTCCTTGATCTTGAAATGTCAATTTATAACATTAC	DArT
3565570_4	I	38.162	CTGCAGTCAAGGATCTGCATTCAAGAATCAGAGTAGCAATTCACAGGATAGACTCTATTTCAAAGAGGAT	DArT
3553535_4	I	38.162	CTGCAGTCAAGGATCTGCATTCAAGAATCAGAGTAGCAATTCACAGGATAGACTCTATATCAAAGAGGAT	DArT
3560661_3	I	38.234	CTGCAGGAAGAAATGGGCTCTATCAAGTGGGAGACACTTATTCTTCAGGTAGCTACATTACCACTAACTA	DArT
3553972_3	I	39.322	CTGCAGTGAGGTGAACTTTATTTCATAACTATCTATGAAGAACATTAC	DArT
3563892_1	I	40.088	CTGCAGGTAATAGTTTGTTAGTTTCACAAAAATACCATAAAATTTCGAGCAAGGTGTTTGAATAAGAACG	DArT
4662892_2	I	40.854	CTGCAGAGTCTTGTGTACTCGCGTTCCAATATTACACGTGCTGTTTCTCAATTCAGAAACTTCGAAGATA	DArT
3542845_1	I	40.855	CTGCAGGTAACATAGTTTGTTGACTTCACAAATCATCATAAAATTTAGAACCAATGTGTTTGAATAAGAA	DArT
5251973_3	I	41.812	CTGCAGTACCTGTATGTTATTTTATCCAATTCTTAC	DArT
4659108_1	I	41.949	CTGCAGTAGCTAGCTTTGATACACATATTTCATATAGCATCATATGTAATATGTCCTATTATGTTTCTTT	DArT
3536630_3	I	42.387	CTGCAGGAATACCATTAGTGCAACTCTCTTGAACTATTCAATTGCACTTAC	DArT
3534959_3	I	42.904	CTGCAGAATTGGGTTGAACAAAGCTTTGTGGGAAAATAACGGGCTTAC	DArT
3559439_1	I	43.121	CTGCAGACGGGCCTGGAGAATACCCGGTGATTGCTGAATCAAGAGCCGGCGACGATGCGTTTGGTGTTAC	DArT
5251853_3	I	43.321	CTGCAGCCCCATAATTGAGGTAATTAC	DArT
3537990_1	I	44.954	CTGCAGTGAAGGATTTAGATGCTAGTAACAAGAATAAGAATAAAAATGATAATATGAATTTGGTTGGTTC	DArT
3553654_1	I	45.732	CTGCAGAGCTATTTCATAGCTACAGATGCTGATATAGCTGCTGCCTCAGTTATTAGGCAAATAGGCTGGC	DArT
3550279_3	I	45.787	CTGCAGTCATTTAGATTACTCCACTTCAAAACTTGGACACAAGTGAATGACAATGCTAAAGATTTACTTG	DArT
3555481_3	I	45.787	CTGCAGTCATTTAGATTACTCCACTTCAAAACATGGACACAAGTGAATGACAATGCTAAAGATTTACTTG	DArT
3565601_3	I	45.818	CTGCAGAAATAGGATCCATGCAAGGACTTAGCATCTTGAATCTTGCAGCAAATAAACTAAGTGGCTCAAT	DArT
3549479_3	I	46.121	CTGCAGACCGTGAATGGCATAGATGGGATGACTCGGCTGGAACAGACGCAATAATGGGATCGGATTCGAA	DArT
3563077_1	I	46.701	CTGCAGTTTGGTTGAGCCGAGGTAGGTTCAACTACATTTTATTTTATTTTTTACATATTTTATGTACTTT	DArT
3558504_3	I	46.701	CTGCAGGGGAATGCTATATGCTCATATTACAGAATCTATGGAGTATGCAAGTTTGGTCCAACATGCAAAT	DArT
5251933_3	I	46.701	CTGCAGAGTGATGGTGAAGGAGTTTTATTGAATTGAAGGTTGAGTTTTTGACAGTGAAAAAGATTGAAGC	DArT
3559027_1	I	46.898	CTGCAGCTCGAGCTCATCAGTCCTGGAGTCAAAATTGTCAAGTATGCGCCTTGCATTATCACAAGACTCC	DArT
5252078_1	I	48.25	CTGCAGCTTTTTGGTTTGTATCCGTGTGGTTCTTGTTTCTTAC	DArT
3562906_1	I	48.25	CTGCAGCTGCTTCCTCTTTGAGCAACATCTGATCAAAGTGCCAAACACCTGAAAGACCATCAAGATAGCC	DArT
3568888_2	I	48.25	CTGCAGCAGCCCTTTTCCTAGCTTCCTCAATTACGGTCAGCTTAC	DArT
5251753_1	I	48.25	CTGCAGAATAGTTATATAAGTGACCGAACAAAAGATATCCATGGGAAGAATCTTTAGAGCACTATGTTCC	DArT
3538506_1	I	48.447	CTGCAGTGTTTGTCAGACTTCTATATTCAACTTCAGGACTGGATCTGGCCACTAGAATCTATTTCTTGTA	DArT
3568254_1	I	49.602	CTGCAGCTGAATGAGAAGTTGGAATAGCATCCTGCTACACGCGTTTGGCTTGTAGGAATTAC	DArT
4662648_3	I	50.247	CTGCAGAAAATCTAACATTGTATCTCAAAAGCGTTCTGGTTTGGTGCCACAATGTGCTTGGAACTTCCTT	DArT
3557451_1	I	50.763	CTGCAGCTGCAAGAACTTCATCATGAAGAGAAGGAAAATACTCTGGACTCCTACAATATTTTGAAAGTCC	DArT
3544914_1	I	50.858	CTGCAGTAGATGTCACCAAGAGCATATCTCCAACCCAAAATGAAAAACAGGTCCAGTTTATTCAGGCTTG	DArT
3566259_4	I	50.858	CTGCAGGTATATTTGTCATTGTACACAACAGTTGAGTCCATGGTCAATCAAATTACTACTGGTGCCGTTG	DArT
5251966_1	I	50.858	CTGCAGCAGCGGCGGTGTTTGACCAGCTTGCACGGGAACACTCTGCCAAATCGAACAGGTAATCACATTT	DArT
3555950_3	I	50.858	CTGCAGATGAAATTCATATTGATGAACCTGTGGCCTTTTTATCTCATCAGAAAATCCATGTTGACAAGAA	DArT
5251880_3	I	50.858	CTGCAGAGTCTCCTCTGGCCTTTCGGATTGGGGTTCCCCCACTGGGAAACTCAACTGGAGCGTAAACGGA	DArT
4655239_1	I	51.514	CTGCAGAATTTTGCATAGAAATAACATGAAGGTTTATAAAGCTAATCCACACAAAACTTAGTCTCATCAT	DArT
3565805_3	I	51.535	CTGCAGAGTGGGATATTCTGCTGTGGATCATGCAACTCCAATCCTAGCAAAGGATACTGAACTCTCCCCC	DArT
5252091_1	I	51.664	CTGCAGACCAAAGAATCCTAAACAGTAAATGTAATTTCGATTGTTTCTAAAAAATCAATTAGTTTATGTT	DArT
3555140_1	I	51.728	CTGCAGTCACTGCTCAGCTGATTTCCAGTTAGATACGAATTGTGGCCGGTATATATGAAATAATGTGACA	DArT
4656215_1	I	51.728	CTGCAGATGTGCATAAAAAATGTTACAAACAGAGTTGCATGGAATTAC	DArT
3542589_1	I	52.114	CTGCAGAAACAGTTATATGGTTGGCAGGAAACATAAACTGCTGCACACAACACAGTAACTGCTACAAATG	DArT
3556850_4	I	52.957	CTGCAGCATACTTCACACGCAACTGTAACTCACATTACCGGTAAAGTTCGGTTTCAAAGTTCTTATTGTG	DArT
3548969_1	I	55.15	CTGCAGCTGCATGAGGGCATGCCATTGATGTTCCAGAGATAATTTGATATGGTAATCTTCTTTTGTCATC	DArT
4663631_4	I	55.535	CTGCAGCATACCCTTCTAGGCTTACAGAACTAACGATGTTTCCAGCAATCATGGATGCGCAATGTGATCC	DArT
3564534_2	I	55.71	CTGCAGTTTTCATACTAAATCCTCAAGGCTGGTAAGAAGGAAGTATGACAGTATTAC	DArT
3561952_4	I	55.71	CTGCAGCTTGATGTATCAAATCTTTGTAACGGAGAAGTGAATAAGTTTCATTTCCTAAGATATCTCCGGT	DArT
3558151_2	I	55.809	CTGCAGTGAGATTTCCCAACCTGCTTGCATTCTGTAACTCCGACGCAGCCAACAAAGGTCCTAAATTTGC	DArT
3568954_3	I	55.809	CTGCAGCAATCTTTGGAAAAATTTCTTTTTCAATAGAGGTGGGCCTCAGTTCAATTCGATCCAAAACAGA	DArT
3566492_2	I	56.073	CTGCAGAGATGGAAAGGAGTTTTCACCGACTATTGGATTCTTTATTGATGTTGGCTCTTCAGAGGTCTGA	DArT
3556436_3	I	56.176	CTGCAGAGACAAGAAAAAGACCAGAGGAAATGAGGCATAGGACTGGTAGGCCCAGGTATTTCTTTTGTTT	DArT
3555487_3	I	56.249	CTGCAGGAATTTCATCATATCAGCTTTGATTTCAAATGAATGATCTTGTGCTTATTATGTTCAATGTTTA	DArT
4660927_1	I	56.304	CTGCAGGGTTCTTTAGAGGCACATAAGTAGAGACTCATTGAAATAGATTCAAAGAAGCTTGGAGACCATC	DArT
3554993_1	I	56.381	CTGCAGGAAGCCAAAAAGAAAATGAAAATAAACAACAATGCACCAAACAATCAAAACTATTCATTTGAAA	DArT
3536873_1	I	56.381	CTGCAGGAAGCCAAAAAGAAAATGAAAATAAACAACAATGCACCAAACAATCAAAAATATTCATTTGAAA	DArT
4662322_1	I	56.688	CTGCAGTTTCCGTAGAAAATTCTTCAAAAATCCGCTATACTATAGTGCGGCTACTTGACAACAACACTAA	DArT
3541999_1	I	58.433	CTGCAGGAGAAATTTTGATGGTGTTGTCTGAGTATTTTCTTAC	DArT
5252088_3	I	59.025	CTGCAGTATTGGCTGTGGCTTCGCGCCTTCACAACATAGCTAAGGATTCACTTGAGCATGGTTCATATGG	DArT
5252088_1	I	59.099	CTGCAGTATTGGCTGTGGCTTCGCGCCTTCACAACATAGCTAAGGATTCACTTGAGCATGGTTCATATGG	DArT
3548467_1	I	59.194	CTGCAGAAGATGCTAGTAGTGAGGATAACTCCGTTTCTGTTGTTATTTCCAACCCAAAAGTTCTCGATTG	DArT
5252191_3	I	60.209	CTGCAGCCAAAGGAAGGAGTTTTAC	DArT
3549576_3	I	61.565	CTGCAGACATGTTTCTTGTCGAGAAAATAAATAGTTAGTGCAATGTAACTCTTAGATTATATATTGAACT	DArT
3545240_1	I	61.771	CTGCAGTCTGAACACACAGACACAGCTACCAACTAAGCTGGCTAAACTAGACGATATTTAC	DArT
4656031_3	I	62.346	CTGCAGTCTCAGTGATCCTCTCCAGAAGATAACGCGCAACCCAAATCTCATCCCCTGCGGAGATTCCAAG	DArT
5251719_3	I	62.346	CTGCAGCATCTTTCTCTATGGGTCTCCTCCCACTTGCAACCTCAAGAACCACAGCACCATAACTAAACAC	DArT
3564028_2	I	62.41	CTGCAGCCCAAAAGCACTTTCGACAAATCCAACACACATGCTAATAGGGTGTTATATAATTAC	DArT
3553806_1	I	62.428	CTGCAGAGGTTCTGTGGCAGTTCTAACTATAACATAACAATACATTGTATCCTTTTGCTCTGAAATCTAA	DArT
5251922_1	I	62.461	CTGCAGTGGAGTTATAGGTAACGGCAACAGTGTTAC	DArT
3566469_1	I	62.921	CTGCAGTAAGTCCACTTCCAATTTGTTTCCATGAAGAAATTTTGGTATTCAGCAACTATTTTGTCTCGCA	DArT
5252064_1	I	63.462	CTGCAGAGGCAGTCTAAGCAGGTTGAGAGGAGGGTGGTGCAGCAAAAGGAAAAGTAAGAGGGGCTAAGAT	DArT
3551783_4	I	63.522	CTGCAGAGATGCTTTGTCAACGACTTGAAGTTTGTCCCTTAC	DArT
4661852_3	I	63.732	CTGCAGATAAAAACCTGGCTAAAGATGCTCCTCAAGTTGCAAATAAACTTGGTGAAGACTTTTACAAAGT	DArT
4662118_3	I	64.272	CTGCAGCAACATGATGATGGGACGTCACTTACTGGTGAATAACACGAAAGAAAGAAACATAGGGATATAA	DArT
3566392_1	I	64.767	CTGCAGGATTTTACTTTTTATTATTTGGGATGTGAGTTAC	DArT
3551163_1	I	64.85	CTGCAGGGACTAAACAAAAAAAAACAAACAAGAAAAAGAGAACTAATATATTTGTAAAGACAAAAAAAGA	DArT
5251848_1	I	65.419	CTGCAGACACAACAAAAAAGAATGGAGAGAGTATTTAC	DArT
3555096_2	I	65.419	CTGCAGAAAAGGTTTTTGCAATGGTATTTCAACACGTGCCAAGAAATTGATTATAAAAATTTAC	DArT
4661637_1	I	65.427	CTGCAGAAGCTGACATATCTTGTTGTAATGCACTCTCGAATTAC	DArT
3563647_3	I	65.997	CTGCAGGGCTTGTCGACTCTTCAAGTTCGGGAATAAGCACAGGTGCGGTGGTTGGAATTGTGTTAGGAGC	DArT
4661503_1	I	66.566	CTGCAGGATCAACTTGACTTGGCTCGAAAGGATATTTCTTCTTGGAAATCCAAATTCAATGCCGAGAAAA	DArT
3542768_3	I	67.339	CTGCAGTGTGTCTATAGTAGATATTTGAAAGGAACGTGACTTAC	DArT
3560527_1	I	67.45	CTGCAGTGTTAGTTCCATATCCTTGATTATGCAAATTTCCATAACCACATGCACCTCCTACTTACACAAG	DArT
3641240_4	I	67.494	CTGCAGTGTGTCTATAGTAGATATTTGAAAGGAACGTGACTTAATTAC	DArT
4663531_3	I	68.112	CTGCAGGTATTCCGATTATCTTCAAATATCCCAACAAATGATTTTCTTCTGCTGCCTGATTTCCTTCGCC	DArT
3564528_1	I	69.141	CTGCAGAATTCCATAACAGCATCACAGGGTATACGATTCATATGTCATTTTATTTCAAATGGATTGTCAA	DArT
3545514_1	I	69.655	CTGCAGTTACCAAAGCTTGCAGGCGCGACGTCGTTTCATGTGCAGATATTTTAGCTATAGCTGCTCGAGA	DArT
3554045_2	I	72.033	CTGCAGAACATGAAATTTGAGTTCTATCAATTACTTATTCTTCCACTCTTAC	DArT
3545616_1	I	72.805	CTGCAGAGCTTCCTGCAAAAGACAAACTTCACTACATTGGAAAAATGTTCAAAAAGAATCACATAAAAGT	DArT
4661658_3	I	73.376	CTGCAGCAAAGGAAACTGTTCTGACTCATGGTCTTCATCGAATTACTTTTGAGGTCATGAGCTACATGTC	DArT
4662860_4	I	73.376	CTGCAGAATTGTTCCTCAAAACTCATGACTTAGTTTTCGCAAACCGACCAAAGACTCGAGCATCTGAGAT	DArT
3548776_1	I	73.576	CTGCAGCTTTTGAAGATGAAATGACAACAGTTGAGATGGTACTCATTTTGTTACCAATTTCGATCTCGCA	DArT
3563316_3	I	73.957	CTGCAGTGAATATTATTGCACTGGGATTCGCAAATTTGATCGGTGGACTTTTCATCCTTGCACATAATGT	DArT
3555907_1	I	74.033	CTGCAGCAGTACTGATCTGATCCAAATGCTTCACAGGCACTCTTACAACCAATTACACTACCTTGGTATC	DArT
3555991_3	I	74.033	CTGCAGCACACTATCACAAATCACAAACAGCAGTAGAAATTTGAGTGTAAGAACAGTATATCTGGTATGG	DArT
4661567_1	I	74.066	CTGCAGTTGAGAAGTTCCGACTTCTGCGGAGCAGAGCTTGTGTTGTTGACCTTACTAAAAAGTGTTTCAT	DArT
3542112_1	I	74.066	CTGCAGAGAGGGCAAGTCCTTTCTCTCTCAAACCTGAAAAGGAAAGTGCCTTTGTTGGTTACATAACTTA	DArT
3554035_4	I	74.084	CTGCAGGAAATTGATGAGTTATGTGATGAATGGGCTCCACAACCGCTTATTCCTTCTCTTGATAAAGATA	DArT
3565255_4	I	74.084	CTGCAGGAAATTGACGAGTTATGTGATGAATGGGCTCCACAACCGCTTATTCCTTCTCTTGATAAAGATA	DArT
3555778_1	I	74.148	CTGCAGCCACATGGCTAGGTAGTAGGCACACCTAGTTCCCTTTCAAAAAGATATTCCACTCTCTCTTTTC	DArT
5251934_3	I	74.148	CTGCAGATCTGTGCTGTGTTGCAAGGGATTTTATTTACTAGTTTAGCCAGAAAATCTCATTCTTTTGTTA	DArT
4658688_1	I	74.148	CTGCAGACATGTATAGGAATTTGGAACATGTACATGGAGATCTGCCTAGAACTGTAATCGGAAATTTTCG	DArT
3555541_1	I	74.229	CTGCAGTTACCGGCGTCGGCATCGCCGGGAATCACATATAAAATGAAATAAAATAATATTAC	DArT
3641294_2	I	74.719	CTGCAGTTACTGCTTCCACCAGCATGGTTTGCAAAGCCACTGAGTCCAAACATATTCTGACAACATGAGC	DArT
3560229_3	I	74.916	CTGCAGCACACTATCACAAATCACAAACAGCAGTAGAAATTTGAGTGTAAGAACAGTATATCTGGTGTGG	DArT
4662582_3	I	74.916	CTGCAGAATTGTTCCTCAAAACTCATGACTTAGTTTTCGCAAGCCGACCAAAGATTCAGGCATCTGAAAT	DArT
3548448_2	I	76.256	CTGCAGCTTATGAGAACACATAACAGCTGAGTCTCATATTTAC	DArT
3564654_4	I	76.461	CTGCAGTCGAAATATAAACAGTCAAGTAAAGTGGAAAAATTTATGGCCTGTGCTTTTTCATAATTGTCCT	DArT
3553776_4	I	76.461	CTGCAGACGAAATATAAACAGTCAAGTAAAGTGGAAAAATTTATGGCCTGTGCTTTTTCATAATTGTCCT	DArT
4661234_4	I	76.905	CTGCAGCAGCCGTCATCGTTCCTCCTTCCCTTCGCTCTGCATCTATCGTTTCTTTTTTCTTCTGGTTGTT	DArT
5252109_1	I	77.619	CTGCAGGTTCATAATAGAGCCAGTTTATTCCAATTAC	DArT
5252023_1	I	77.879	CTGCAGAGGTGCAGGCCCAAGAATGTGGGGTAAAGGGCGGAAATTCGCTTAGGCTTGGGTGACTCAGCCC	DArT
3550513_1	I	78.203	CTGCAGGTATACTAGATATATCAAGCCATAAAGTATATGTTTAC	DArT
3565422_1	I	78.425	CTGCAGAACAAGATTTTTATCAATGTCCAAAGAGGTTTGAAACATGGCATTTCAGCATCAATCAATTTAT	DArT
3543831_1	I	78.584	CTGCAGACCTAGTGGTCCATCTCTTGTTCGACCAAAATTTTCACTCAAGCCATGTATTTTGTGCAGTACA	DArT
4662624_4	I	78.703	CTGCAGGCTTTGGCACAGAATATCATCAACGGACTACCCAGAACAACCGACTTTCATTGTTTTGAGGCCC	DArT
3562976_3	I	78.87	CTGCAGGTAGAAATTGATCCTATAGCTTGCAGTTAGTAGTCAAGCAGACATGTTCATTTAGAATTATTGT	DArT
4654849_2	I	79.536	CTGCAGCTTTGGTTTGTAGCATGCGCTTCAATTACGTTATGCAGTTAC	DArT
3553660_2	I	81.061	CTGCAGATAAATTCTATTTCTCGCAATGAACACCTGAAAATATAGAATAACGCACACAAAAAATCCAGTT	DArT
3563445_1	I	81.673	CTGCAGTTTCTTGGCAGCCTCGTCACCTTTCTGTTTTTGTCTCAACAGATGAGCCTGAGCATCCTGTTTC	DArT
4660436_3	I	81.911	CTGCAGGATTATTCTTTATCTGCATAAAATTGTATATTAC	DArT
4663235_1	I	82.394	CTGCAGGCTATTGTGGAGAAACTCGTCGAGAATGTTAGTTGCTTTTCAAAAACTATTGTTCTGCAATACA	DArT
3539127_3	I	82.394	CTGCAGCCCACTTCCCCAAAAACCAGTCACACACGCAATTGGTGCCATTTTTTCCTATGACAAAATTAGG	DArT
4660613_4	I	82.394	CTGCAGCAAACGTTAGACCGTGTGAGAAAAACATTTCCTTAC	DArT
4656835_1	I	82.394	CTGCAGAGCTGCTGGAAGCAGGCCGACTGCTGACATCTCTGACGTTCTACCTCCCACCCAGTCAAACATG	DArT
3546416_1	I	82.591	CTGCAGACATACACTCATGTTAGAATCAATAAAATCCGAATGCGAGCGCGCATTAC	DArT
5251793_2	I	83.726	CTGCAGGACGGTGGCAGCTTCTGGGACGACGACGGGTGTGTTAGATAAGCGGGTCAACTTCTCTTGCTGA	DArT
4661977_1	I	85.251	CTGCAGGAGGAGAACTCTTTGAAAGGATATGTAGTGCTGGTAGATTTAGTGAAGATGAGGTAATACAGAA	DArT
3553332_1	I	85.518	CTGCAGTACACAAATCTCAACAATGAACCAAACACACACACACAACACACAAAATAAAAAAGGTGAAGCA	DArT
4662377_1	I	85.518	CTGCAGCATTTGTAAAACTTCCCTTTTCAAAAAGATTATATTCTAAATCATAACGATTGACACCTTGATA	DArT
3545829_1	I	85.518	CTGCAGAAATATTTCTTTGCTGCATGTGGTTACAGGTAGTTTGATTAGCCTCTCAGAAAGTTTCTTCTCG	DArT
3557630_1	I	85.632	CTGCAGTAGGCCTTGGTCCTCGCCAGGTACTTTCCAAATTTTATAACTACTTTTGCTTACTATTGACATG	DArT
3565389_1	I	85.632	CTGCAGTAGCCTAAATCATTGCCAAACAATGGCGTATAGACTAAAGCTACATATGGAATCTAAGGTCCAT	DArT
3536895_3	I	85.632	CTGCAGCGTATTCTTCTACGGCGGAACGGAACTATTATCAGATGCTTGGTGTTCCTGAAAATGCTAGTCA	DArT
3545468_3	I	85.695	CTGCAGGATAAGGAAGATGCATTTATTCCTGATAATCTTCATCTGAAAAGGCTTTTTGAGAATGAGAAAG	DArT
3551196_1	I	85.695	CTGCAGAAGAGCTAGTGAGTGACCAAAATCCTGCAAAATATAAAGGATACAATTTTGGCAAATATTATGC	DArT
3553150_1	I	85.695	CTGCAGAAGAGCTAGTGAGTGAACAAAATCCTGCAAAATATAAAGAATACAATTTTGGCAAATATTATGC	DArT
5252204_3	I	85.695	CTGCAGAACAGTAGTAACCAAATCATGAATCACGAAAAAAGGCCAACAAAAATTAGTAACAGAATCATGA	DArT
4656156_1	I	85.822	CTGCAGTCAGACAGTGCGGTCACATGCAGCGTGAGCCGTCTCTATCATGCAGTAGCCATGCATCATCTTT	DArT
3544272_1	I	85.822	CTGCAGCAAAGCCCTTTGCCTGTCTTCCTACAAATATTGCAAAAAATATATATATCACAAATGTAATGAG	DArT
5252199_1	I	85.822	CTGCAGAGTGAATCTATGTAAATTATGTTGGTTGACGGACATCTAAATTTTTTGTCTCATAGACTTGTTA	DArT
4655955_1	I	86.487	CTGCAGTAAAATACATAGATCAAACCAGCAAATGAAACATGATAAGAAGAAGAGGATTGTGATGAAAGGT	DArT
4663187_1	I	86.487	CTGCAGAGTTTCCAAAAGGTTTGGAAATAGTTTCCTATTTTCTGACGTGTTTCCATTCTCTGTCGCGGTC	DArT
3561817_1	I	86.583	CTGCAGCCTGTTTGAATGAAAACGATTTACTTCAACACCATAGTTACAATTTACAAGCTGATAATTGTTT	DArT
4663370_4	I	87.308	CTGCAGTAGAGTCCACTTTTGAGAGTTTACTGCTGGAAATCATAGGAGTAGGCATGCGATTTGCATTTAC	DArT
3555954_1	I	87.722	CTGCAGTTACATTTGAGGAAAAAGCACTGCTAATGCTAAGGCATTAGAATAAAGAATAAAGAATAATTAC	DArT
4662670_4	I	87.722	CTGCAGAAGTAAAACCACACCCTCATCAAAGGAATCACTCAAAAAATTTCTTACTTTTGAGCTTGAAATT	DArT
3552945_3	I	88.492	CTGCAGTATTCTGATATCTTTGAGGAGTTTCTAACCTGTTCCCATATTTTGGCTGAACTTTTTAGCCATT	DArT
4661565_3	I	88.492	CTGCAGAATATATCACCCAATTTACTTTATAAAAATAGAACTCTTTTTAGTGTTGCGAGATCAAAAAGCT	DArT
4661959_2	I	89.455	CTGCAGTATTTCAATGTGCATAAAATAATTGAAGAAATCAAACAACTACAAAACTTTATGCTCATTTCTT	DArT
5252169_1	I	90.199	CTGCAGAGGGTTTGGAGGGTGTCTTTTCAGCAACGGCAGGTGGTACAGCACAAGCATTATTGGGGACATG	DArT
3563171_1	I	90.793	CTGCAGCTAGGGATGTAAATGAGTCGAGTTGAGCACACGAGACTTGAATTTGGCTTATGATAAAATGAGT	DArT
3564968_1	I	91.365	CTGCAGCCTTGAAGCATAGCGTTCCAAGTGCTAGTATAGTTGCAGATATTGCTGATCATTGCAATGAGAG	DArT
3568276_2	I	92.126	CTGCAGCGGTGCACCAATCACAAAAGGCCTCGCGATTAGTAGGCACAAACAAAGACTGCAACTTCATTCT	DArT
3563574_3	I	93.257	CTGCAGACCATGAGTCTCTTTGCCGGAATCACGTCTCCCCCACCGAAATTACGCTTCGATACAGCCATTC	DArT
3556345_3	I	93.257	CTGCAGACCATGAGTCTCCTTGCCGGAATCACGTCTCCCCCACCGAAATTACGCTTCGATACAGCCATTC	DArT
4663620_1	I	93.714	CTGCAGTAAAAATGATTTAGAAATTGAAGATAGCAGTAATAAAATGGGAGATGGTAATGTTGGTGAACCT	DArT
3562870_2	I	93.829	CTGCAGTGTCAAACTCTCAACCCCAAAAGCGTTTCATGGGGGTGAATGGCTTCACTCAGTTCACAGCCTT	DArT
4662501_3	I	93.91	CTGCAGTCACCATTATCATCTAAGCTGTATATATGAATGCATGAATACGAGTGAAACTTGTCCAGCTTGT	DArT
3564817_4	I	93.91	CTGCAGCAATCAATCATGGCCAAAATCAGTTCTAAACATTCCAATCCATATCCTAGGCATACATAAACCA	DArT
4661671_3	I	93.943	CTGCAGTTGAACTCATGGCAGTTATTCAGATTACTTCAAGCACAATTGCCTGATTTGTCTTGTAGAAAAT	DArT
4663570_1	I	93.943	CTGCAGATTTTCCTTTCTTGCGTATATCTGAAAATGTGAATTTCGCAGAAAACTCCGGACGTATTTCTGC	DArT
4662310_4	I	93.943	CTGCAGAAGATTATGGAAAATGGATGTCAAAACATATAAGAAAATATTTGATTTGATTTACAGAAGATTG	DArT
4661390_3	I	93.972	CTGCAGTTTTTCCTAACTTCTCCATTTATGAAGCTTTCTGAATTAGTGATATTTCCCATTTTGACCATTG	DArT
4662688_2	I	93.972	CTGCAGGACGTGGTAACAGTTCTGCACCTTCGGTTGAATGTAACCTCTTAC	DArT
3562964_2	I	93.972	CTGCAGCGTCATGGACAAACCTTTATCTTTAGCATGCCTCAACCTATACAAGATCAACCAGAATTTTAGC	DArT
4662378_3	I	94.019	CTGCAGATATTTTCCATAGATTTATATGCGACTTTTTCTTGTGGATCTTCCTTCCGAATATATTATCCAC	DArT
4661423_1	I	94.4	CTGCAGAACTTATCAATGTTCAATTCCCTGTGTCGTGTTCGTGAAACAGCTCCCTGCATAAAAACTGCAA	DArT
3566293_3	I	94.496	CTGCAGCTCGAGAGACGGTTCTTCCATCTTAGCCAAATTCTTCGAGTGCAAATGATGCCTTTCAAGTATT	DArT
5252095_3	I	94.496	CTGCAGATAAGAAGAACAAGCACTGAACAATTTATATCCCTCGACAAGCTGTCTTCCTCACCGCGAAGCA	DArT
4662525_4	I	94.496	CTGCAGAGGAGGCCATTTTGTGGTTTTAGAAATGGAAGAGTTGTTTGAAAGAGAGAAAAGATGAGAAAGA	DArT
4662413_4	I	94.496	CTGCAGACAAGTTGTGGAAAGCAACTCGAGCATTTTGTTTGCCCTTTGTGCCCCTATGCGTAATCTAGAA	DArT
3564038_1	I	94.496	CTGCAGAACGTGTAATGCCGAAGACATTGAAGCGATGCATAGATGGGAAATGGGGATATACACAAGGCCT	DArT
4661315_3	I	94.496	CTGCAGAACCATTCGCAATCCCCTATATATTCTCCCAATCTTCACTCCCCATTCTCCTCCACAACTTTAT	DArT
3554842_3	I	94.845	CTGCAGCTCGAGAGACGGTTCTTGCATCTTAGCCAAATTCTTCGAGTGCAAATGATGCCTTTCAAGTATT	DArT
5251935_3	I	94.994	CTGCAGCCTTGTTCTGGACGAGAACTGGCATGAAGTATGATTCATCCCACACATATAGCTGTGAAAAATT	DArT
4661812_3	I	95.068	CTGCAGAACCATCTTCTCCATTGTTCCAATTCATGTCTGGTGGCTCTTTCACACTACAGTTTGTTTTCTT	DArT
3565742_2	I	95.735	CTGCAGATCCTAAGCATACATTAGAATTTCAACTACATAGACATATAAGAATATTAC	DArT
4655408_3	I	95.738	CTGCAGCTTCAAACGAAATTCTGGAAAATAAGCGCACCTAATCTTACTTCGACTCCAACACAAAAGTTGT	DArT
4661245_2	I	95.738	CTGCAGAAGCATACTATATAATATAGGTCTAGCTAAGAATTAC	DArT
3537414_1	I	95.738	CTGCAGAAGCAGCATCTTATACTATATTCCATATTTTTTTTCTCTTCAAATTTTGAATTCATTTTTTTCT	DArT
3543233_1	I	95.738	CTGCAGAAAATTGATTTTGAAATAGGAGGAGGAGCTCTTTTTCTATGGTAGAAAAGGGAGGATGGTAGAA	DArT
3539473_4	I	96.405	CTGCAGTTGCACACTGGAAAGAAATAAAAAGATTACTACTGCACCATTGTAAACATTACTGTTCAATCTC	DArT
5252203_3	I	96.405	CTGCAGCATTAGTTTTATTTTAGTTTTGGGTCGTTAGTTTTGGGCATGGGTTATGTACTTGACCCAGTTG	DArT
5252168_1	I	96.501	CTGCAGTTATAACTGTGTTAGAGCACTGTTTAC	DArT
3562214_1	I	96.539	CTGCAGGGAGTCCCAGGTGCGTTGAACGTAAATTCATGTATATAATTTTTTATAATATCTTTTAC	DArT
3547627_3	I	96.539	CTGCAGCATGCACAAAATTCATCCTCCTTTGAATTTGTACTAGTATCAATACAGAAAGTTATAATGTATT	DArT
3548338_1	I	96.807	CTGCAGTTACACTCTTGAGAAATCTAGATGTCTCACTTTTCCCTTTACTATTACTAATTATCCACTTGAG	DArT
3642593_4	I	96.973	CTGCAGCCAGAATTGTCACAGCTGCAACATAAGGTTGCTGATGTTAC	DArT
3554344_1	I	97.075	CTGCAGTCACAGTCACACTACACTACTACACATTCACTATTGGGTGTAGATTAC	DArT
3538148_1	I	97.075	CTGCAGTCACAGTCACACTACACTACTACACATTCACGATTGGGTGTAGATTAC	DArT
3558683_1	I	97.302	CTGCAGGAAATGTAAAATATGTAAGAAAATCTATAAGAAAAACATAAAATAAATTTAC	DArT
3564460_2	I	97.529	CTGCAGGTATGAGGAATGACATGAACAAAATGCAAAAGAAAGGACTGGTTAC	DArT
4661827_4	I	97.529	CTGCAGAAAATTGATGTTGAAATTGGAGGAGGAACTCTTTTTCTATGGTAGAAAATTGAAGATGGTAGAA	DArT
4659291_1	I	97.756	CTGCAGTTATGAGTGATTTCAGAGAATCTACGTCAATAGATGAAGACTAAATAATTTAC	DArT
5252208_1	I	97.756	CTGCAGTGATGCATCGGATAGTTCATTTGCTTGGACTTGATCATTCTTTCCATAATGAGTCAATTGTGTA	DArT
3558788_1	I	98.21	CTGCAGAACAAATCGTCGAGCCTTTTTGGTTGAGTTTTCCCGCCCCGCGTAAATAGTTAC	DArT
5251958_4	I	98.746	CTGCAGCACTAGTTTTATTTTAGTTTTGGGTCGTTAGTTTTGGGCATGAGTTATGTATTTGACCCAGTTG	DArT
3551602_2	I	98.88	CTGCAGTCTCAGTGCTTCCAGTCTCAGAAGTCCTGGATTTTCTCAACATTTTATGGTTGAGACTTGAACA	DArT
4661348_3	I	99.103	CTGCAGAGTCTTCTCCTGGGAATGGTGAGGCTGTAAGTGTGGACACCGATAAATTGATGCAAGGATCAGT	DArT
3546628_3	I	99.549	CTGCAGAACTAATTATACAAATATCCAGGCAGGATGCACTGGTGTATCTTTCAAGCAATGTGCTGAGTGA	DArT
3558217_2	I	101.707	CTGCAGATTCTGCCAGTTTTTAGAAAGCATAAGGTGTTACACTTCAACAAAACTGATACGCGTCTAGCTA	DArT
3553297_1	I	103.647	CTGCAGATTCAACAAGCATCAGTCCAATAAGTAAGTTGTGATGTCATAATGCAGAGTTGATCCGGGTTCG	DArT
3565401_2	I	104.295	CTGCAGGGTATTGGTATTTTGAATTATAATTGTATAAACACATAATCTTGACATTATTTTTCTTCTGAAT	DArT
3552709_1	I	104.295	CTGCAGCTTCATCTTTCAACTATGCTAATATAGCTACAAGTTCATCTATTGATTTCAATGTCTTCTCGTA	DArT
5252226_3	I	104.295	CTGCAGCTAAGGGCTTATTCTCTTTTCTTAC	DArT
5252123_1	I	104.295	CTGCAGAGGCAATTCACAAGTCATTAC	DArT
4661014_3	I	104.376	CTGCAGCATATTTGACTCCGGCAACAATGATCTGAACAATGCAAATGTTCAAACTTCTGAGTTCAAAAAC	DArT
3566324_3	I	104.48	CTGCAGCAGTAAGAACATCATCTTGTTTACTAAATATGTTCTTCCGCGGAACATACCACATTTGAGATGT	DArT
3554385_2	I	105.034	CTGCAGCTCCTACAAAACCTCCGAGAATACCGATTAGTACTCCTAGTCCTAGTTGCTTCTTTGATTCATT	DArT
3544183_3	I	105.104	CTGCAGAGTTGAGTCAGGCTTGCATGTTATTGGCCGAGTGACTTTTCCAGGTTCATAAGATGCTGAGACA	DArT
3551983_3	I	105.104	CTGCAGAATCTGATGCTGCATCTCGGAAAATAACTCTTTTGTTATTTGAATTCGTGTACGAAATGTTGTT	DArT
3559103_3	I	105.104	CTGCAGAATCTGATGCTGCATCTCGGAAAATAACCCTTTTGTTATTTGAATTCGTGTACGAAATGTTGTT	DArT
3544241_1	I	105.201	CTGCAGTTGATAGGGATGAAACAATGCCAATGCCATTATTGTTTATCTGTTCCTCACAAGATGTGAATAT	DArT
3548495_1	I	105.201	CTGCAGAACATCTCTTTATTGAGTGCAGGTTCAGAAACACTGTTTGGAAAGATATTCTTGAGTGAATTGG	DArT
3555361_3	I	105.266	CTGCAGAGCGTGATTCATACTCTTGCTTCACAGTCTATTCACAGGATTTATACAGTAGATGAAAATGATC	DArT
4656166_3	I	105.589	CTGCAGATTCCATAGAACATCTTCTATAGAAGGACGATTACGGGGAGCCTTGCTGAGACAGTTGATGGTG	DArT
3537084_1	I	105.589	CTGCAGATAAAACCATGGCTAAAGATGCTCCTCAAGCTGCAAATAACCTTGGTGAAGATTTTTACAAAGT	DArT
3555406_1	I	105.589	CTGCAGAACATCTCTTTTTTGAGTGCAGGTTCAGAAACACTGTTTGGAAAGATATTCTTGAGTGAATTGG	DArT
3535477_1	I	106.51	CTGCAGCCCATAAATTTGCACTGTTTATTATTTGTGAATTCTATTTATACAATTTTATTAC	DArT
5252173_2	I	106.612	CTGCAGTCATTTTTGCAAGGGGGCGTACATGTATTAC	DArT
4661877_1	I	107.123	CTGCAGAAATGGCTTGAAAAGCCTAACTAGTATGTTCTCAAAGTTTATTAC	DArT
3566613_3	I	108.669	CTGCAGGCATGTTTCCTCTAGCCACGTCCCTAACTCCTACTTAGGTGGAGCTTCAGCACTTCTGCTTTTT	DArT
3543187_1	I	108.978	CTGCAGTTACGCCAATATCTTTTAGGATCAACATTACCCGTCACGAAAATGTTCTTAC	DArT
3544921_1	I	110.889	CTGCAGGGCAAGGGCAATCTATGATACTACAACCACTAGCTAAATGCACAAATGATTTTCAACTCATTGG	DArT
3562639_1	I	110.889	CTGCAGAAGTCTATCAACATATACCACTTTCTTCCAAACCTAGAAATCAAATACCATCGGATATAACACA	DArT
3562132_1	I	111.266	CTGCAGGAGAGACAAGTTTTCCTCAGACTGCTTCATTGTCCATGAAAGGTGAAACCGGAAAGGTTACACA	DArT
3564439_2	I	112.799	CTGCAGCAGCTGAGTTTCTCACCCACTACCATGAAGTGTTTTTGAAAAATAAAATCAAAATATGGACAGA	DArT
3564793_3	I	113.565	CTGCAGAATCACAACAGTGACAAATGAAATAAAGGCAAATAATTATGTAGTATGAACTTATTTCCTTTAC	DArT
3543763_1	I	114.33	CTGCAGACCAACAACACCAAGGAACTTGTATAACAAAAAAACAAAACACCAAAGCACCACTAGATAACCA	DArT
3557151_1	I	118.459	CTGCAGTTTTGAACAGCATCGAAAATGATACGATATGATATCTTCATAAATGAGTTTATGAAACTACCTA	DArT
3566405_2	I	118.905	CTGCAGGTTTTTGGGAAAAGCACTTTGATTGGATTGAGTATAACATTCTTTGCTGGAATTTGCTTTTCTT	DArT
3552351_3	I	119.202	CTGCAGGCGCGACCATGGATCGATGAGACCGACCAAACAGATCGTAAGTGTTGTCACATTTAGCGGTCTT	DArT
3550462_1	I	119.796	CTGCAGAAGGACTTGCGTATCTACACCACGACTGCGTCCCCCCTATAGTACACAGAGATATTAC	DArT
3563755b_3	I	122.157	CTGCAGGAGTAATCACGCTGCCAAGGACCATTGAGTCTATTCGAAGCAGCAATTCGGAACAAGTTGATAG	DArT
3563755a_3	I	122.718	CTGCAGGAGTAATCACGCTGCCAAGGACCATTGAGTCTATTCGAAGCAGCAATTCGGAACAAGTTGATAG	DArT
4662756_1	I	124.459	CTGCAGGGAAAATTGTTGCACTTGTAGGAGGAAGTGGTTCGGGAAAGAGTACTGTTGTATCGTTGATCGA	DArT
4661572_1	I	124.459	CTGCAGAAGTTGAAGCTTCAAATCTAGTGTCAAGCATTCTATGCCAACATGGCGTCGTTCTCTGCAAAGA	DArT
4663140_1	I	124.767	CTGCAGATACAAATTTTTTTTTGAAAATCTCTTCTGATTTAC	DArT
3558828_3	I	126.613	CTGCAGTGCTATTGGCTCATAATCCCATCATGCATTCAAGGACCAAACACATGGACAGAGCAATAATCTG	DArT
3559210_1	I	127.283	CTGCAGAGGAGATGAAAGCAGTGAAGTTGTGGAAGGAGGCCGCAAATGATGAACCGATGGAGAATTTGAA	DArT
3563176_3	I	127.45	CTGCAGCAGCTTCTATGTTATTTCCACTGTCACCATGAACACCAATGTATTTCAGATTGTCCAACCTTAC	DArT
3542544_1	I	127.952	CTGCAGCGACACGTGAATATGCACCATTAGTTGAAGAAGTGTGGAAAGATCCAGCGATACAAGAAACTTT	DArT
3554507_1	I	127.952	CTGCAGATAAATAGAAAAGAAACCATAGACTAGTAGGATATCTCCTGTAACCTCTACCTAAAGCAGAAGG	DArT
3554390_3	I	128.257	CTGCAGAAAAGGTAGTTTGAGCAAGAAGGACATGAAAATATTTGTGAAGGTGGTAGGGTTCTGAAGCAAT	DArT
3545780_1	I	128.388	CTGCAGGGAACGTAACCGACGATAACGAAAGAAGTTCCGCAGTTGTTTCTGGTTTGGATTCGAAAGAAGC	DArT
3567557_3	I	128.507	CTGCAGGTTTATCTTCTTCACCTTTCTTTCTTTTTCCCCTGTTTATGTATACCGCACCCATGTTTTTAGT	DArT
3557230_1	I	128.562	CTGCAGCCTGCAATGATGACATCCATTTCTCAGATTTGCATCTTGTTCTTACTTAC	DArT
3554547_1	I	128.606	CTGCAGTGAGGATCCTTATCTTGCTGACGAGGGAGCCGGCCATGCACAGAGAGCTTTCAGTAATGCTCAT	DArT
3535574_1	I	128.606	CTGCAGTGAGGATCCTTATCTTGCTGACGAGGGAGCCGGCCATGCACAGAGAGCATTCAGTAATGCTCAT	DArT
3563658_1	I	128.606	CTGCAGCCTGCAATGATGACATCCATTTCTCAGATTTGCATCTTGTTCTTTCTTAC	DArT
3565771_2	I	128.606	CTGCAGCAATGCAAATAACAAGCTTACTAATTCTGTCTATGGACAAGATATTCGCAGAACTATAGATCAT	DArT
4663026_3	I	128.715	CTGCAGCACTGCCCATATGGCTTATGTTGGCACATATAACTAAACAAACTAGGTTTCACTTGTTTTGGGT	DArT
5251964_3	I	128.824	CTGCAGAAGCACAAATTCAATGTTGAGAAGAGATAAGAAAATGTAGCTAACTTGAGATTTGTAAAAAGTG	DArT
4662637_4	I	128.867	CTGCAGATCTTGGCAGCTAATAATAACGATGTAAGGTCATCCGGTCGTTCGTGTTTGTGCAACGATTTTC	DArT
3547285_2	I	129.477	CTGCAGTCTGTTTGTCACTTTGAACTTTGAACAAGAAAAATGTATTTCCAAGTCAATAGCTTATTAGTTA	DArT
3545069_1	I	130.342	CTGCAGCGTAGACACTACTGACTACACAGACACAATCTAACACGAGACTAGGAATTCAAGAATTTTTACA	DArT
3539706_2	I	130.559	CTGCAGTGTAAATATGAAACAATATGATCGGAGATAATAAACTAATTGTACTTGTTATTAC	DArT
3554617_1	I	131.207	CTGCAGATGGAGTCGTCGTTCGAACTCGATTTTAGATGTTCTTAC	DArT
3565892_1	I	131.865	CTGCAGTTCATTTTTGTACCTAAAACAAAAGGCTTGGTCAGAAAAGGCTCAATGTTCCAAAAGTCAAAAG	DArT
3553483_1	I	131.865	CTGCAGAATAAAATAACTTAGACAGACTGAATTAGTCATGCTTTTGCAAACACCATAATTAC	DArT
3534496_1	I	131.909	CTGCAGCAACAAGGACAACATAGATAACATATGGAAGTGTCCAGCCTAGAGTTTGGAAGTATGGCTACAA	DArT
5252147_1	I	131.959	CTGCAGCCTTTGACATGATTGAGTTAC	DArT
4663542_1	I	132.377	CTGCAGTGGTTTGTTTATGTCAAAATTTCTTTTGTTCCCTAATAATACAGTTGTTCCTTGATGTTGACTT	DArT
3550044_1	I	132.961	CTGCAGATGTAAGAAGTTCATAAAGTTTATGCCTCACAGTGAAACTTTTCATTCCTTGAAGTTTAC	DArT
4661008_3	I	133.056	CTGCAGCAGCATCAGTGTAGAATGGCATCAAAGGTCAGTTCAAAAAGGATTATCACATACATTGTACACA	DArT
3566463_1	I	133.609	CTGCAGAATTAGTAAAAATAGATTATGCTCAAGTAAATGATCATTAC	DArT
4662165_3	I	134.607	CTGCAGGTGGAAGTGAATACCGTCAATTGAGGCGGAAGTATTTGCAGCTGGAGGATGATGGGTTCGCGTT	DArT
3542039_1	I	134.607	CTGCAGGAAAAGCTTGGTACAACACCATGGTTTCAGATTCTGACTATACCGAGTTTGACAACTTCTCTAA	DArT
3553807_1	I	134.607	CTGCAGGAAAAGCTTGGTACAACACCATGGTCTCAGATTCTGACTATACCGAGTTTGACAACTTCTCTAA	DArT
3545821_1	I	134.607	CTGCAGCTAAGTGTTTTCAATGCCCTTTGTTAGTGTTTTATCATACTGTGTTGGAATTATGGTTCCTGTA	DArT
3549909_1	I	134.905	CTGCAGCACCATATGTCCATAACATAATAACAGAACACTCTTCATTTCCTACATCAAACAGTTGCGCCAT	DArT
3555762_4	I	135.483	CTGCAGGGGCTATGACCTACATCAAACAAGAATTTGAATTGGAAAAGGATCCAACACTTGAAGGGTTGAT	DArT
4659263_1	I	135.579	CTGCAGTGTCACCTATCCACTTCCTAACTGAGAAAGAAATTGCCACGTTGGCTTAC	DArT
5252175_2	I	135.579	CTGCAGCTAGTGTCGTTTGAACCAAAGCCCACTTTTCCTGCATTTCTTGCGTTGCAACATCACATGGACT	DArT
4662633_1	I	135.579	CTGCAGCAACAATAAACAAAATAACAATTTTCAGGCCATATATATCAACATATGTAATGGACAGTTCATT	DArT
4656756_1	I	135.675	CTGCAGCTACATTACACTTCCATTATATGCTCTCGTAACTCAGGTAGGTGCATGTTTGTACTTGCAACTT	DArT
3563384_1	I	136.252	CTGCAGTTCGTTATGATTTTAGGCACTTCTTCTTTTCACTAATGTGGGCTGGCATTAGTGTCGGTATAGC	DArT
5251980_1	I	136.353	CTGCAGTACGTAGCTCAATACCCTGTCAAGTTTTAGGAAAATATGTAAACAAATATATAGTGGATTTTCA	DArT
3566071_2	I	136.353	CTGCAGGGGTGCAAGTGTTTATACCTTGGTATTGATGATGATAGAAAGGAAGTAGGCACAACAGGTGATA	DArT
4661592_1	I	136.353	CTGCAGATGCAGTTCCTGTATAAAACCTTATATGTCACCGGTCAGTTGAGTCCCAACCATTATAATTTGG	DArT
4660947_3	I	136.353	CTGCAGAGTCACTTTCATCCTGTCATGAAATGTTGCAAAATATTGCAACACCTTATGCAATATGCGTATA	DArT
5251799_3	I	136.353	CTGCAGAGATACAAAATAAGGCAAAATCATTTTTATCGATGGCAAAACAGGTGCTGCGAAATGCTGAACA	DArT
3554735_1	I	136.353	CTGCAGAGAGCAAGCTCCAGGAAAACACAAGGAAATTACAGGTATATTATTTGTTGACAGACACAAAAGT	DArT
3538162_1	I	136.353	CTGCAGAGAGCAAGCTCCAGGAAAACACAAGGAAATTACAGGTATATTATTTGTTGACAGACACAAAAAT	DArT
3548149_4	I	136.353	CTGCAGAAGATAACTCAATATATTTCATCAAACAGGTCTTCGCTCCTGTCATGGAGACTAAGGGTGAAAA	DArT
3544733_3	I	137.113	CTGCAGGCAATATGTAATGAGCTTAGTTTTGTGGTGACTTGAGCTGCAAGCAATATGTTTAC	DArT
3564467_3	I	137.137	CTGCAGGGGAATTCCTGAAAGAGTGCACCCTTTTAGTGAAGGAGTTTGCAGAAATATATACAGCTTCTGC	DArT
4661247_4	I	137.182	CTGCAGGTTCATATGGTGTTCCTCAATTCAGGATGCGAGTTTTTCTTTGGGGAGCTCTTCCTAATGAAGT	DArT
3543550_3	I	137.182	CTGCAGGAAATTCAAAAGATGTAATGAAGTCAAAACAAATTTGAGCATAGCATAGAGGTTCACAGTTATA	DArT
3540484_3	I	137.182	CTGCAGAAGATTCCTCTAGACCCGAGGAGCATTTGTATGATTCTGATATGAATCATCAAAGCAAGGATGG	DArT
3551117_1	I	137.801	CTGCAGACACCACACCACCTTTTGGGTGAAAGTTGGTTACTACTATTCCGACAGTGAAATTTCAGCTTCA	DArT
3555442_1	I	137.801	CTGCAGACACCACACCACCTCTTGGGTGAAAGTTGGTTACTACTATTCCGACAGTGAAATTTCAGCTTCA	DArT
3545682_1	I	137.806	CTGCAGTTTAGTCATCATCACCACTCATCAGGAAGCACACTTATTTATGAAAGCAAAAAAGTGTTGAAAA	DArT
3564273_3	I	137.806	CTGCAGTAAGTTTATTTTGCTCCCAAGTTCATTGTTAC	DArT
3554876_3	I	137.806	CTGCAGAAGATTCCTCTAGACCCGAGGAGCATTTGTCTGATTCTGATATGAATCATCAAAGCAAGGATGG	DArT
4660043_1	I	138.424	CTGCAGGATGAACCACAGCAGCTGCTACAGCATGAACGCACGCCACCACAGCCAAAACGCCTACGAGCCA	DArT
4660853_1	I	138.494	CTGCAGGATTATGACTCATAGATTTGGCCATAACTAATAGTGCAGGTAATATAACAAGTAATTATTTGTG	DArT
4656251_3	I	138.692	CTGCAGAGTCGTATTTACAGCTGAATAGTTTTTCTTGCATAACATGATTCTCAACTTCTGATCACCTTTC	DArT
3544967_1	I	139.359	CTGCAGCTCCATTTGTTCAAACCAAACCATGTACAATTCTCATAACAGCCTTATGCATCAATCCTGCAAG	DArT
3566566_3	I	139.558	CTGCAGTGACCAACTGTAGAAGTTATTGAGTGGTTTTTAGCTTACAAATTATTTTGAATATTATTATTAT	DArT
3568574_3	I	140.011	CTGCAGTTACAGTGATCAAGTGCTGCCCGTGACAGCATGAGTGTATTATGTGCATGTTCCTCATAGCCAA	DArT
3555968_3	I	140.011	CTGCAGCAGGCTCTTGCAATGTCAATGGATGAACCCGCAGTTGGCCATGATGTAAAAGATACAGATATGT	DArT
4662170_1	I	140.663	CTGCAGCCAAGTTATGGTAAAAAGGACAATTTTTATGGCATCACTGATAAAAACAAAGGTAGGAAACCAG	DArT
3543578_1	I	141.315	CTGCAGTATCTTCATCGTTATATTAGCACCGTGAGGCCTATACATGACCGATACGCTGTGCTATTTACGG	DArT
4661043_3	I	141.669	CTGCAGTCCAGAGTGGTGAATTGCAGAAACTTCTCAAAGCAAGTTGATTATATACCGGAGTGGAGCACTA	DArT
3554307_2	I	142.257	CTGCAGCAGCTAGTTCTGTATCCTGTAGCGGCATCAAGGTATCGAAAAAAATATGAATGAAGAATGAATT	DArT
4661368_3	I	143.604	CTGCAGCCGACAGAAAAAGGGTCAAACTCGGTGAAGAGTTTCCTAGCCCTTAC	DArT
3563395_1	I	144.355	CTGCAGCATTAGACAATAAGAAATCTGTCAATGTACAATAGGATACGCCAAAACAGTATAACATGTCTCC	DArT
4663067_1	I	144.376	CTGCAGAGACATCACGCAAACCTCATGCATACCACAAAAAGAAACATACATTGAATTTATACAGTAAATG	DArT
3566711_1	I	144.955	CTGCAGTAGTGGCAGAACATTTGTTGAGAAATGAGGATGCTAATGTTGCTCTAGAAGGACTGGTTACAGA	DArT
3542295_4	I	145.154	CTGCAGTTGTTCTTGCTGTTTACAACTTCCCAGAATTTGATCAGCAGGTGAAGATAGCGATTTATTCTTC	DArT
3566021_1	I	145.83	CTGCAGGTATGATTTCTTGCAGACCTGAAAATTTGCTTGCTTGATTGGCTTTATCTTAGCACCTGCTATT	DArT
5251852_3	I	145.83	CTGCAGCTGCAAATTGGTGTTGCCGTTTTGAGTCATTTCGGTTGCGTTTCGGTGTTGTGCTGCTGCTGGA	DArT
3564822_3	I	145.83	CTGCAGATTCCAATGTGACCAATGAAAGGAATGAACCAAGAAATCACCGGAAGTGGTGACCATACAATGG	DArT
3558080_3	I	145.927	CTGCAGTTATGGGAGTATGCTGTCACACCTTCAAAATTTTATAGACGGTATGATTAC	DArT
4660980_1	I	146.267	CTGCAGTGTGTCCATTTCTTCTTTGCTGAAAGGACAATTCCATTCCACCTTTTCATAGGTATCTGATTGC	DArT
4662110_3	I	146.267	CTGCAGTAGAGTCACCAACTTCGGTCCTAGAAGAAGAGGTATTTGTAGTCTGAGTATTTTTCTGTTTGGT	DArT
3563655_3	I	146.354	CTGCAGTGCATTCAAAGCAACACAAACTTGAACACAAGGAAAAACAGAATGAACATGAAAAAAGAATGTA	DArT
3556699_3	I	146.704	CTGCAGTGCATTCAAAGCAACACAAACTTGAACACAAGGAAAAACAGAAGGAACATGAAAAAAGAATGTA	DArT
4662949_4	I	146.704	CTGCAGCTTATGAATCTTTCTCAAGATTTCTTGTACCATAGTCTATTTAGTCCTAACAATAGCAAGCTTC	DArT
3547887_1	I	146.704	CTGCAGAAATGTAACGAACGATTTGAGGTACACAATTCTAATACAAACCAAAGCAACATATGCCTATATT	DArT
4663186_1	I	148.673	CTGCAGTTCTTATATATGACATCTCTTCAATTTGGATTGTACATATGCTTACACCATTTTGATATATTTG	DArT
3643148_2	I	149.088	CTGCAGCATCATTTGGTTCTTCCTGAGATTCAGTTATTGATACACCTTGAGATTTTTTAGCAGCTTTGGA	DArT
3564940_3	I	149.865	CTGCAGCATCTATCTCAGATACTCTCGTGTTCTTCAACAGTTCGAGTCGGTTATTCGAAAGAAGCTCGAC	DArT
3567043_2	I	150.642	CTGCAGATGTCCATGGGAATTTCTTTTGGGATATTCTTTCCACAATGAGTGTTTAC	DArT
3547173_2	I	153.009	CTGCAGTAACTTCAAAGGTTTCTTTTGCTTTATCAAATTGTCCAAACCTGCAAGTAATCTTAC	DArT
3555689_2	I	153.237	CTGCAGTAACTTCAAAGGTTTCTTTTGCTTTATCAAACTGTCCAAACCTGCAAGTAATCTTAC	DArT
4662710_2	I	153.642	CTGCAGTGCGTTGTGCATTCCACACCCTCAGATACAACTGTTGTCCAAGATATTGTCTTTCCCATATGGC	DArT
3558173_2	I	153.66	CTGCAGTACACAATTGTGAGTCACAAATTAGAAAAATAAAAATGAAAGCCTGAAATGATAGCTGAGAAAC	DArT
4663034_3	I	153.693	CTGCAGTTCTCCGGCGAGAAAAAGGTGCGGCCGGATTTGGATCTGTTTCGGTATTGTTGGTGGTATGTAT	DArT
3550625_3	I	153.769	CTGCAGTTGTTATTGGCAAGTTGTGACCAAATAATATTTTTGACATATTATCTCAGATTTTTTACTAACT	DArT
5251769_2	I	153.769	CTGCAGGAATCCAATTCTTATGTGTGGCCATTAC	DArT
3561623_3	I	153.769	CTGCAGATGTAAATCCGGCGACACATTCCCAACAATTACCCGTGCATGAATCAATCTCCCACAAAAATAA	DArT
3541841_3	I	153.769	CTGCAGAAATATTATTTAGAACAAAACATTATTATATATTAGCAAAAATGAAGAAAAATTGACATGGGAA	DArT
3550129_3	I	153.92	CTGCAGAACATACTTTGGTATCAAAAGTAAAAAAACATACTTATCTATTATTTCCCTCTAACTAGGTTCC	DArT
4662026_1	I	154.148	CTGCAGCCGTGGTGCATCGAGACCTTGAACTTGCTTTGGATTCTGGTATTTTCCTATTGCCAATCAAGGC	DArT
3539439_3	I	154.658	CTGCAGTGAATCACACTCGTTTATTTTGACTATCTAAAGATCCTTTATATTCCATGTCAATGAATTCAAT	DArT
4662922_2	I	156.306	CTGCAGCGAGTCGGTGTTGTCGACTGGCGACGTCTTGTTGAACGTAAGAGAAAGCTTGAATGTGAAAGAG	DArT
3642115_3	I	157.736	CTGCAGACATTTTGTTTTTTCTTACCCCAACCCTTCCATAATCAATGATAAATTTCAACTCTACAATTAT	DArT
3545106_3	I	157.736	CTGCAGAATCAAAATCACCCACAATGAGTGTTGCCACTTCAAATGCAGTTGGAAGATTGTGTGTTCGACC	DArT
3565649_1	I	157.839	CTGCAGGTGAAAATTATGTGGTGAAAATAAATTATCCGTTCAAGGTACACTGTTAC	DArT
3557288_2	I	158.171	CTGCAGTAGACTATAACAGAGTATATACTATAATTTTGAGTTTAC	DArT
3567454_1	I	158.37	CTGCAGAGGTTACTTAGCGACATTCGCATTCATAGTTTACAAACTCATATCTTTGTGTTAC	DArT
3563127_2	I	158.408	CTGCAGATTTCCGTAAAAAGCTGCAAGTAAGTTTCTATGCTATTGACATCATGCATAGATGTATATGACT	DArT
5252096_2	I	158.408	CTGCAGAAGCTGCACCAGATGGAAACCAACAGTCCCCTAAGAATAATCAGACAAGCAGTGCATATATTGG	DArT
3565068_4	I	158.503	CTGCAGAGAATAAAGAACAATTCAGAAATAATTTTGATGACAATCCTGCAAAATTGTGGTTAC	DArT
3537615_4	I	158.635	CTGCAGAGAATAAAGAACAATTCAGAAATAATTTTGATGACAATCCTGCAAAATTGTGGTTAATTACAGA	DArT
3556305_3	I	158.669	CTGCAGACTGATTGGGAAGGTGGCTATTATCCATTGACAATGATCTTCAGTGAAGACTACCCTAGCAAGC	DArT
3546519_1	I	159.166	CTGCAGCACAAAACAGCAATTACAAAATTCAGATCTCATTTTCTTTTTCAATCGATTTTAC	DArT
3546672_3	I	159.278	CTGCAGTCATCTTCTTAGCAATCATATGCTTCATTTTTCTCACCAGAGGATGGACAGAAACTCCAGGAGC	DArT
3546528_3	I	159.278	CTGCAGGATTTCCCGGACCGTCCAGGAATCGATTTGCTGATTATCGACCAGTTTCTCGGCCCGTGCTTCT	DArT
5252042_2	I	159.278	CTGCAGGATCTGCGGTGGAAAACGCAAGTCTTTTTGGCTATGCCAATGGGACTGCACGCGGGAGGGCAAT	DArT
3539384_2	I	159.278	CTGCAGGAGGCTGAAAGAAGAACAGTGAACATCAGAGTAAACAAGTCTGAGCTATGTGTAATTTTGCAAA	DArT
4658008_1	I	159.278	CTGCAGAGGAAGGAGCGGTGTTTTTCACCATACTATTACCAATCAAACCATTTGCCAACATTTGGCTGGC	DArT
3544549_2	I	159.278	CTGCAGAATTAGATGATGAATTGTAGAATAATAGGAAATTTGTAAATTAC	DArT
3565119_2	I	159.278	CTGCAGAAGTTTCAGATTTTTTTTTCTATCCCTTTCGTTCCCTCCATTTCTTGGAAATGAATTTCATTCA	DArT
3545088_3	I	159.786	CTGCAGTAACTGATATAGATGTACAACACGCGCGCACACACATATTATTGGTCTGACTGATCATGATTTT	DArT
3557642_3	I	159.786	CTGCAGAAAATGAACATGTAAAGATTCAATCAGCAATCAGCAGTCTAAAGGATAATCGAACCAAATAAAC	DArT
3552858_1	I	159.831	CTGCAGTTTTGGTTCAAAACTGAGAAGTGAAAGTCTCAATAATTGTTGTCTTGTTGTAAAACAAAGCAAG	DArT
3567298_2	I	159.831	CTGCAGAAAATGGGATCATGTGAAAACAATGTTTGATTTTCTCTTTGGTAGTAGTTTGGTAAAGTTATAG	DArT
3554410_2	I	159.855	CTGCAGAAAATGGGATCATGTGAAAACAATGATTGATTTTCTCTTTGGTAGTAGTTTGGTAAAGTTATAG	DArT
3642363_3	I	160.273	CTGCAGCTAAATTCTCTGTTATCTTCATAATATGTCTTTCGTTATGCCTGCACATGATGGATTGCACTTG	DArT
4662124_2	I	160.716	CTGCAGTGAAATAGTAACTGAAGGGTGACCTCCACCGTTGATTTATTAGAATAATTTTGTATATGTTTGT	DArT
4661220_3	I	160.722	CTGCAGAATCGGAAACGGCTTCTGCTACAGAAACTAGTGAATTCAGAAGCTTAGAAAAATTCTTTCGCTT	DArT
3551884_2	I	162.277	CTGCAGAGGAAAATGTTCCTTCCCATATTGCCACTAGATGAGTTAC	DArT
3563851_2	I	162.953	CTGCAGAGCTTCATGAAGATGATCAGACAGTATTTCAGGCGAGCAATGTCGACGGTTTCTTATGCTGTTG	DArT
4662343_1	I	162.953	CTGCAGAAATAGGCATTTCCATATCAGTAGTAAATAGAAACAGAAACTATCACAGCGCGCCTAAGACCTT	DArT
3561655_3	I	163.049	CTGCAGTTCAGGTTTGTTTCGGAACTTCGGTGCCTGAATTTGATCCTAATTGCCTTGAGATGTTTGAGAA	DArT
3551290_3	I	163.049	CTGCAGAATGCTCTTGTTCGTTATCACTAAACTTGGACACCTTATCTAAATCTATCGACATGGGCTCAAC	DArT
3559262_1	I	163.088	CTGCAGAGAACAATAAATTTTAGCCTCAGGCTCACCATTACTAAAGCTCCCGCTTGAACTATTTTTTGAA	DArT
3548122_3	I	163.178	CTGCAGTGTCTTTTATTGCAGTTTTATCAAAAGCCAAACCAATGTTCATTGCTTGAGATCCTGCTAGACC	DArT
3557379_3	I	163.178	CTGCAGTGTCTTTTATTGCAGTTTTATCAAAAGCCAAACCAATGTTCATTGCTTGAGATCCCGCTAGACC	DArT
3566612_3	I	163.178	CTGCAGTCACTGCTTCTTGGAGTCCCTGCGGTCATGCATCTATCAGCCATTAGATGTGTTGATCAATGCA	DArT
3563126_2	I	163.178	CTGCAGGTAGAGTTGTGCTTGTTGGAGACGCTTGGCATCCAATGACTCCAAATCTTGGGCAAGGAGCTTG	DArT
3564016_1	I	163.291	CTGCAGTAATTAGAGACAAAAAAAATTCCTACCATGGCAGCCATTCCTTTGCTGGTCAATATATACCGGG	DArT
3554905_1	I	163.291	CTGCAGTAATTAGAGACAAAAAAAAATCCTACCATGGCAGCCATTCCTTTGCTGGTCAATATATACCGGG	DArT
3556984_1	I	163.403	CTGCAGTTCAATATTAGAGCGCTTCAAAAACGAGGGATCAGATACTGTCACAAATTGAAGACAAACTGAC	DArT
3538695_1	I	163.628	CTGCAGGAGGATACGACTGGAGAAACAATTTGAAAAAATGAAACAAAATGCTCACATCAGGACTTCACAA	DArT
4656934_1	I	164.357	CTGCAGACAGATATTGTTTGCCAGAAGGTGATGAAGACATTCAAGCATTATTGCGGTAACATTTCTTTTC	DArT
3554041_1	I	166.436	CTGCAGATTGCAATCATATAAGGAAGAGAAACAGGGGAATTGTACATTACACAATATCATGCAGCACAAC	DArT
3538095_1	I	166.436	CTGCAGATTGCAATCATATAAGGAAGAGAAACAGGGGAATTGTACATTACACAATATCATGCAGCACAAA	DArT
3554578_1	I	166.952	CTGCAGTATATAATAGAGAATATTTTGGTAAAAGGCATAACAACACAGTATTAGTTTCACTATTTCAATT	DArT
3564709_1	I	166.952	CTGCAGTACAACGATGAAACTGAGATTTATTGTAATTCCAACTTGAAAAAGTGGGCAACATTGACATTAC	DArT
3565107_3	I	166.952	CTGCAGAGTGTGCTGGTACAAAACGTTATATTCAAAACATAGTCCTATAACTACTTCAAATATCATCAGC	DArT
3554658_3	I	166.952	CTGCAGAGTGTGCTGGTACAAAACGTTATATTCAAAACATAGTCCTATAACTACTTCAAATATCACCAGC	DArT
3550226_3	I	167.016	CTGCAGCTTTTCAAATCAGTCCACTAGAGTGGAGCAACCAAAAGCCTGTTTTTTCAACAATTCAGTGGAT	DArT
3556515_1	I	167.016	CTGCAGATCTACTGACTGCGGCTAATCACATAGTATGCAAGTCCAGATTGCAGGGAATAAAAGCACTTAC	DArT
4655496_3	I	167.055	CTGCAGATTCTGTTGGGGAACTGAGGGGAAGAACTAGTATATAGTATCAGGGTGTTTTCTTTTTTCCTTT	DArT
4663170_3	I	167.099	CTGCAGACTTGTACTTGATCTCATAATCACCATCATGAGCACCTAGCATACAAAACCAAAAGTCATAGCA	DArT
4660118_2	I	167.982	CTGCAGTAAGGAACTTTTGAGCATATCAAACCAGGCCCTGGGCCATGGCCTGTTTTAGCCCATATAAAGC	DArT
4659047_1	I	168.445	CTGCAGCTGAAAAAGCTCAGAAATTACAACAAAACGTGGCCAATAGGAAAAGAAGCAAGCAATTAGAAAT	DArT
3565265_1	I	168.479	CTGCAGAGGTAAACAAAGTGTCATTTTTTCTTCTTCTTTCTTTTGAAGTAAATTTGTTGTTTGTCAACAT	DArT
4658367_3	I	168.497	CTGCAGAGCTCTTTACGGAAGATGATAATGTCTTACATGAACCCCCTAGGATCAAGCAGAGATTACCACA	DArT
4662349_3	I	168.561	CTGCAGGTGCGCATTGTTTGTATGCTACTAAGCACCCTAAAGCTTATTGACTTGCATAATGAAGCGTGTA	DArT
3538216_3	I	168.561	CTGCAGAAATGTTGTGGATTCAATCGCTCCTCACTGAACTTGAACTTCACTGCCAGTTTCAGACCCCAAA	DArT
3542317_3	I	168.561	CTGCAGAAATGTTGTGGATTCAATCGCTCCTCACTGAACTTGAACTACACTGCCAGTTTCAGACCCCAAA	DArT
3545560_1	I	169.14	CTGCAGGAAACATAGATGCCTCTGACTTGCTTGATAAAATCCCTGTATCCATATGGTCACCTCCAATGTT	DArT
3564073_2	I	170.483	CTGCAGTTTCAGTGACTACACAATCATGCTGTAAGAATTTCTAGTTCGTTGGATTAC	DArT
3539235_2	I	172.141	CTGCAGTGGAGGCGAGGAAACTCAAGTTTACTACTACGGGAACTGAAGCCCTTATCATGGGGGTTCTTGT	DArT
3537807_2	I	172.141	CTGCAGCCATTGCAAATGACTTTACAGCCTTAGAAGACCATCTTGCTTTCAACAAACACACTCAAAAATC	DArT
3542641_3	I	172.448	CTGCAGTTTCTGTAAGTTCTATAATCATCACGGATTTGTGCGCTGGTTTGTGACACGTTACTTGCGTGAC	DArT
5252224_3	I	172.786	CTGCAGGCATGAAAAAATAATATAGTAAATTGAGTATAGATTACTATGTACGAATAAATTATTTTATTGA	DArT
3549295_3	I	172.834	CTGCAGAAATTGCCACTGGTTATTTTGGCCAGTTTGTTGTGAAGCCTCTTCTTGGATATCTGTTTTATAT	DArT
3564234_4	I	172.899	CTGCAGTTCCTTTCATTCTGTGGTTAGCACAGTCAATTACAAATGCAATCATAAAAGATTTCTTGATTTT	DArT
3543526_2	I	172.989	CTGCAGTATATATAGGTTCAGTTTCTTTGTTTTATACTTTCTATTTATGTCGAACAGTTCGAGTTTGTTT	DArT
4663188_4	I	173.124	CTGCAGAGAGACGTACAAAGAGATGACATGTAAAAGACAAAAGTGTTGACTTCTTGAGCCAAATACAATA	DArT
3642138_2	I	173.799	CTGCAGTAATAATGATGACCTGATATATTATTCCATTTTTATGTTCTTTGCAGAACAATGCATTGCTAGC	DArT
3542894_3	I	173.892	CTGCAGTTTGGAATATCTGTGATGGTTATCGCCTGCCCTTGTGCTTTGGGTTTAGCCACACCTACTGCTG	DArT
3562336_2	I	174.568	CTGCAGTTGAATCAGCACTGATCGCCCTCGCCGGAGTAGTTGAAGCTCGAGTAGCTTTAGCGACTGAAGA	DArT
3542212_3	I	174.678	CTGCAGGCACTATATAAAGAATAAACCTTTGCTTCCCTGAATCCCACCTAATTGACATACCAAACATTAC	DArT
4658782_2	I	175.336	CTGCAGAGCCAAGAGTTGTGTCCAGAAACCAAACAGGTTCAGCATTCACGGAATGTGGCCGGCAAACCGA	DArT
3555373_4	I	175.728	CTGCAGCTAGAAAGGAAGGTTTTGTTTCAAAGCAATCGTCAGCAAACAATAAGAAGCAACCTACAAAAAA	DArT
3564305_2	I	176.041	CTGCAGCATCTTTTACTGTTTTTTCTTCATAGGTAATGGAGTCATCACTGGTTGTTTTCAGCTTAC	DArT
4661568_3	I	176.119	CTGCAGTCCATGAAATCATTTGCAAACTGAGGAATATAGTATATGATTTCTTCAAATTCCTAAACTCTTT	DArT
3548339_3	I	176.276	CTGCAGGAAAGTATATACTATATATAGTAATTTGAATTTGAATATGTGATTTAC	DArT
3566402_1	I	177.375	CTGCAGTTTCTCAACATCTGTTTCCTGCAAAGAGAAGTATAATCAAGACCATGTCATGTACAGTCGACAC	DArT
3555550_1	I	177.375	CTGCAGTTTCTCAACATCTGTTTCCTGCAAAGAAAAGTATAATCAAGACCATGTCATGTACAGTCGACAC	DArT
4663502_1	I	177.375	CTGCAGTTTCACACTTCTTGCACTTTGAATTGTATTTATTATACAAAAATTCTGAATTGCATTGGTTGGT	DArT
3564919_3	I	177.375	CTGCAGTGGGATATCAACTGACCTATATTTATCCTTTTATTCTGTTGCACAGATGATTACGAAAAACTTT	DArT
3565753_1	I	177.375	CTGCAGTGGAAGGTCAGCTACAGTTCCAAGTTCGCATACCCCTTTAC	DArT
3555197_3	I	177.375	CTGCAGTCCTAATGAAATTTTCAACTCATCAAATCATTGGCATATAGGGACAAAACAAAGGAAAAGTGAA	DArT
3545835_1	I	177.375	CTGCAGTACTCACAGCAGAACACCAAAACCAGCATTCATTCAACCCTGCAAGTTTCGGTCCATATCAAGG	DArT
4663103_3	I	177.375	CTGCAGTAAAATGTCTTTGGTAAAAGAGAGGACTTGTATGCCAGTGTCATCATTGGAAAAGAGAATGGCG	DArT
4662692_1	I	177.375	CTGCAGGTACAACTCTAAACTACAAACTGGTAGGAAACTCAAATTCTGATTAGTGAGCAAATAGGTTGAG	DArT
3544056_1	I	177.375	CTGCAGCTGCACCTGCACACGCCTATATTGGCCATTATCTGATGGAGTTCAATATTGGAACTCCACCAGT	DArT
5251765_1	I	177.375	CTGCAGATTGATTGATACTTTGCTAGGGAAATGCTGAAGAGACTCAGGAGGAGATGGGATTCTATGATTA	DArT
3548337_1	I	177.685	CTGCAGCAGCAGCTGCTTGGAGTCTAGCTTGATGGCGACTCACACTATCAGTTGCTCCCCCACTGTCAAG	DArT
3546918_1	I	177.685	CTGCAGCACTGTAGTCATGTATCTATTTTGTTCTATTTTTTGATTGTAAAATAATTTTTAC	DArT
3565670_2	I	178.262	CTGCAGCTAGTGCATTCACTTATTTAGAGAAAAGAGCTTTTGGAATAGCCGATGACATGTGAGTCGTCTG	DArT
3567749_2	I	179.414	CTGCAGAAGTAGAGTCTCTTCGATCAGAACTTGTTGATTTAGAAGAGAAGGAGGCTCAGTTAC	DArT
4662162_4	I	180.864	CTGCAGATATTGTCATTATGAGCATTTGCAAGATAAATGATATAAGATTGGATCAAATTGGGTTTTTCAA	DArT
3547251_4	I	182.313	CTGCAGCCCAATTTCTAGAATCCATTGATTATTAGAAGAGTTTAC	DArT
3559380_4	II	0	CTGCAGGGCTATGCTTACATATTGACTCATCCTGGGATACCTACAATTTTCTATGACCACTTTTATGACT	DArT
3536643_3	II	2.899	CTGCAGAACCAGAAACCCTTGCACCCTACAGGAATGAAAATTCTGATAATCAAAACTTACAGGTTAGTAG	DArT
3562445_3	II	3.121	CTGCAGGGAACCTGTCTCTAAGTCTCTTACTTGCAAAACATATTTCACATCACTCAAGTAGCTCACTATC	DArT
3566701_4	II	3.566	CTGCAGTTCATCAAAAAATACATAAATTAGTAAAAGTAGATCGTGTTATTTCTAATAGTTTCCATAAAAA	DArT
3537566_2	II	3.566	CTGCAGTAACCAAAAGTTATATGCAGATTCTTGGTATCATATGTAAGTATGTAATACTTCACTCTAGACT	DArT
4663557_4	II	3.64	CTGCAGCCTTGTGAACTGCTCACAGGTGTGAACTTTGCATCTGGTGGTGCAGGATATGATCCAATGACAT	DArT
3542065_3	II	3.789	CTGCAGTTGCGGATAGATTTATTTATACAAGGTAAATCGTGGGTTTGATTTTTAC	DArT
3547095_3	II	3.789	CTGCAGGGAGGAGTTTTGACAATGGGGGCTCAACTGAATTTTTTCCAACAATACATAGCAAAGTTGAAAG	DArT
3554501_4	II	3.789	CTGCAGCAAATGCAGTTTGGATACACAGGGCAATCAGATACTCTGATTTCAAAAAAACTAGTTAGACAGT	DArT
3535295_3	II	3.833	CTGCAGGTACTAGAGCTGGAGTGTCGCAGGTATGATTATGTGCTATTTTGATGCTTCAACAGTCGTGCAC	DArT
3555247_2	II	3.852	CTGCAGACGGTGAACGTACTCTTAGAGCAAGAGTGAAGCAGGATTCCTCTTTGAATGCTGTTGAGGACTC	DArT
3564995_2	II	4.011	CTGCAGTTTGTTCAAAGTGGAGAAACAAGCAAGCAAATTTTCAAAGCAACTCACATGTCACAGCTAAGAT	DArT
4655876_2	II	4.011	CTGCAGATGTTTATAAGATGCTTATGAACTGTTTCAAAGAAGCTATAAGTTGTTTTCTGCCGACGCACAC	DArT
3548208_2	II	4.234	CTGCAGGACATTTGGAACTATTGTCTAAATTCTGGCAGAATTTTCCTCTCTAAATCTCAGTTTTTGTTAG	DArT
3567609_3	II	4.532	CTGCAGCTAATGGTAAGCCACCACATTTTTTGGCAATTTCTCTACCAATTATTTCTAGATTAGGATGTTG	DArT
3565879_3	II	4.532	CTGCAGCGTCAGTCTCATACTTCGCTTCTTCTCTTTTCCTATTAC	DArT
3562839_2	II	4.532	CTGCAGATGTTGCAGAATCCACTTCCATCTCATGATCATCATCCTATACAACCAATGAAAAAGAATATCG	DArT
3564182_2	II	6.166	CTGCAGTCAAAACCTAATGTAATGCCATGTGAAAAAGAGGAGCTTCTGAATGCTGCTGTTTATCGCGTGG	DArT
3565751_2	II	7.02	CTGCAGTGGATCAAGGAAAGACTGAGAATTCAAGTTATAAGACATGTATCCACTCCAACAAATTTCTCAC	DArT
4662749_2	II	7.044	CTGCAGAATTTATTATCAAAAAAGAAAGTCAAACAAAAAATCAAGTTTTTTCTCAAACCCTAATTACAGA	DArT
3546986_2	II	7.191	CTGCAGAATTACATGGAAAAGGAAGAGATTTATCTGCAAAATTAC	DArT
3552306_1	II	7.704	CTGCAGCTTGTCTGGATGCACACAAAGAGTGGCTTTACGATAAGCTTTCTTCACAGCAGGTGTGGTTACT	DArT
5251950_3	II	10.478	CTGCAGAATAACCACTTGTGATAACCTTGGTGTTATAATTTTGTTGTTGTTATAATCGATTGCGGTGTGC	DArT
4662454_3	II	11.237	CTGCAGCTCTATCTAAACATAATGTTTGGGTGATGAATGTAGTCCCCGTTCATCTACCGGACACACTTCC	DArT
3537681_3	II	11.275	CTGCAGCTTGCTTATTTTTTGTTTTGAACACTCTGCTTAC	DArT
3566353_2	II	11.617	CTGCAGGAACATGTAAAAAAAATGTTTCAGATCCAAGTTTCCTGGACATGGCCTTCTAAAATGAGTTAGG	DArT
3559773_3	II	15.719	CTGCAGAGAGTGTTGCAAAAGCTTAGGAGCAAACCTAACTTCACCTTCCATTCCAAATGTGAAAAGTTAG	DArT
3551280_4	II	16.129	CTGCAGAGAGTGTTGCAAAAGCTTAGGAGCAAACCTAACTTCACCTTCCATTCCAAATGTGAAAAGTTAC	DArT
3562921_3	II	18.591	CTGCAGACAATCAGCACAGTTGACTCCTCCGATCTTGATTATACCGTCGTGCAGTGCCCAACTGTGTGTA	DArT
3568124_3	II	18.801	CTGCAGACAATCAGCACAGTTGACTCCTCCGATCTTGATTATACCGTCGTGCAGTGGCCAACTGTGTGTA	DArT
4661464_4	II	19.223	CTGCAGCACACAACCAAAAATCATAAAAAGCATGGTTTTGAATATATATCCACGCCGAAACAGAATTTTT	DArT
4662674_4	II	19.223	CTGCAGATTCTGAACTGGAAACTTTAGAAGATATCAATAACGGACAACGAGACGGTGGTTCAACTGCTAC	DArT
3564226_4	II	19.265	CTGCAGAATAAGCTTCAGGCATTTTTTGAAGTTCGAGATCTGTAAAATGGAAAATGTTTATTACGGGATA	DArT
4661719_3	II	19.434	CTGCAGGTATTTCGGGTTTGATCTTGGCAATAATGACATTCCTTGGTTTGGTTCAAAACATTGGCACGGT	DArT
3564417_4	II	19.434	CTGCAGATTGTGAGACTGTTTTCAATGATGGTGGTGCTGCCACATGGCAGCCACAAGCTAATGAATCAGA	DArT
3534951_3	II	19.644	CTGCAGTGTGTCATAGGGGTTGCACTAGGGGAGAGGGAAATGGAGAGCGAGATGGATTTTGAAGTACACT	DArT
3561284_3	II	20.277	CTGCAGCGAGAAACAAGGAACGTTAGAATGTTAGATTGTAAGGTGCAAGGCTTGCCTTGAAGATGTTTAC	DArT
4662474_2	II	21.604	CTGCAGAATATGAGCAGCAGAATAATTTGAAGAGACTTGAAAATCTGCATTTTTTTTAGGTTTTGTCACC	DArT
3557062_3	II	22.256	CTGCAGCGTCTCTACACCTAGCTACCATGGCGGCGAGTACCAAAGTTCAGAGGGTTATGACCCAACCCAT	DArT
4660511_3	II	22.317	CTGCAGCACCATCGATGATATCCGATTGCTTTTCTCGATTCTCTATTAGTCCCAAAACATGATTTTCTCT	DArT
3546665_2	II	22.745	CTGCAGAATATCCTCTGTTTTTTCCACAGGAAACTGTTTTATATCAAAAAAAGAAGAATCCAATTACAGA	DArT
3555040_3	II	23.422	CTGCAGAAAATGAAGTTATCATATGAAATGGTTCAAAAATAAACTCTAGAGAGGCCTCGTCAAAAAACAA	DArT
3549062_3	II	23.497	CTGCAGATGCGTCAGTTATCTCAAATGATACTTGGAAATTCGGTATGCTCGATGTAGGTAGTTCCATCAT	DArT
3555254_2	II	23.519	CTGCAGGAGGAACAGAAAACCTCCTAAATGAGAAAAATAAAGGATGAACTAATCATATCAGGAAAAGAAT	DArT
3549725_3	II	23.648	CTGCAGCATACTTAGCTCACCATGATCAGATGCAAGTTCCCTCAGGACTCAAGTCTCAAGTATGGTTTGC	DArT
4656046_3	II	24.1	CTGCAGCTTCTGGTCATGTGGATCGAACATTGTTGAGAGTCCCACATTGGATTAGTAGGGTTGAGTTACA	DArT
4661595_3	II	26.707	CTGCAGCGGTTACATCAGTACAGCAGGCTGGAGTTCAATCATCTGGTACTGCATCAAGTGATTCTGTAAG	DArT
4661186_2	II	27.858	CTGCAGGAGCCCTCCCTCAAATTTTAGTTTGTGCAGTGTGAACTCAGTCTCTTTTTCGGTGTCTTTCTAT	DArT
3560987_2	II	29.173	CTGCAGGGATCTAATTCTAAAAGCCTTTCATTGGAAGAAGTTGTTGAACCTCAGGCACAAAATCATAAAC	DArT
3567821_2	II	29.173	CTGCAGCCTGTATAATATGTAAACATTTTGTTAGACCCTGGGTAACGATGTGAATCTCTCGTACTCTACT	DArT
TMP_2	II	29.41	NA	Gene-based anchor marker
3552349_2	II	29.612	CTGCAGATTCGGAAGCGAGATGTGGTCCTAAAATTCTCTGGGCTAGACGCTAGCAGCTACGTTAC	DArT
3563184_2	II	29.612	CTGCAGAAAATGTTGACTGTGTGCAATCCATTTCCAAAACGAATTGTATTTACTAAATCTGGGGAATAGA	DArT
3555255_1	II	29.612	CTGCAGAAAATGTTGACTCTGTGCAATCCATTTCCAAAACGAATTGTATTTACTAAATCTGGGGAATAGA	DArT
3550384_2	II	29.912	CTGCAGTGTCACCCAATCCGTATCTGTTGCCTGCACACTTTAGAACACACCAGCATTGTTCAGAAACTAC	DArT
4663586_3	II	29.949	CTGCAGCAAATCAGGTGCAAATATTAGAAGCAGAAGAATGTAGTAAAATCATAGATGGTTTATGTTACAA	DArT
3554133_3	II	30.017	CTGCAGAACAAGATTATGAAAAGGAGAAGCTAAGTGAAAGGATTGCAAAACTGTCTGGTGGCGTGGCTGT	DArT
3569676_3	II	30.027	CTGCAGGGATCATTGACCCAACAAAGGTGATTTATTGATTGACCACTGCATTGTTTTTACTTCAACTGCA	DArT
4656284_4	II	30.027	CTGCAGAAGAGATTTTCCCAAAACAGCAGCAGTATCGGGCAAAAGATTTGATGATTCAGCAATCAGATGT	DArT
3562022_3	II	30.062	CTGCAGGGATCATTGACCCAACAAAGGTGATTTATTGATTGACCACTGTATTGTTTTTACTTCAACTGCA	DArT
3563139_2	II	30.962	CTGCAGATTATGATTTGTTAGTCTTGCTCAGTTGCTCTTAC	DArT
3543875_2	II	33.977	CTGCAGAGGACATGACAACTACATGCATGTTTGGTTTATAGTTGGATCCAAAGCAACAGTTGAGTTTCTT	DArT
4659231_2	II	34.835	CTGCAGAAAATGGAGGAGGATTTTGTGCTTACGCAGATATTTCTTTATGCATCCACTTTGCTTTTGTTCA	DArT
3568131_2	II	36.294	CTGCAGTCTGCAAATGCATATAACCTTTATGAAACTAAAGCCTGTGTAACACTTAGATTATCAAGAACTT	DArT
3552431_3	II	36.294	CTGCAGGCCACCATCAAGCAATTATCCAAACAAGGACATACTAGAAACATAGAAAAGGAAGTAACTCCCA	DArT
3546087_2	II	36.552	CTGCAGGAATCTTTTGTCTAACAACCTTCAAGCCTCCATTCCAATTCAACCGTCAAGGATCAGAAATTTG	DArT
3567293_4	II	37.409	CTGCAGTTGTTGCTCTAATATGTTCATCTCATATCATAGTTGCGAATTGTGGTGATTCAAGAGCCGTTCT	DArT
5251892_3	II	39.34	CTGCAGTCAGCCAGATGATGCCGATTGTGGAAGCAAATCCTATTCTGTCATTAGCAAGAAATGCACAAGG	DArT
5252039_2	II	40.683	CTGCAGAGACTCGTGAAAACAGAGGTGATTTTCTTTTACAATCTTCGTGTTGATGAGTTTTGTGGGTTCG	DArT
3566419_1	II	40.786	CTGCAGCTTTTTATCTGCTGCCCTTTGTCCATCTTTAC	DArT
3547661_2	II	42.232	CTGCAGCAGAAAATGAGAAATTGAAGCTAGCTGCGAGAAACGAGTCTAAACCTATGATGAGGACCACCAT	DArT
3565673_4	II	42.991	CTGCAGTGACTAAAGGGCTCTTTTTACTTCAGGCAATCCCGATCCCATATTCTGTTTGCAGATCACCGAG	DArT
3568069_1	II	42.991	CTGCAGTAAGGTACTGTAAATTGCGCGGTGCTTTCTCATATTTGAAATTGAATGCACAATTCTAAGAAAA	DArT
3553052_1	II	43.371	CTGCAGAGGAGAAAACGACACAAACCAACAGAGAAATGCAGAAATTGTTGATTGGTTTTTGTAGTAACGA	DArT
3562945_3	II	43.467	CTGCAGGCCTTTCATTGGATTACATTCAGATCCAACATTTTGTTGTGGATTATAATGTTTTACTCATTTA	DArT
4661155_2	II	43.467	CTGCAGCTTCCCAACAATGCCCTTCACAATTTGCGACTGAATTTTTGACAATCATTGATCACGTACTTTC	DArT
3559357_3	II	43.467	CTGCAGAAGACTCAAACTTTGTCTTCCCGTGTGTACTTTTGATGATGGGTGACAATTTTTGCAAATCAAT	DArT
ERMP_2	II	43.467	NA	Gene-based anchor marker
4662980_1	II	43.637	CTGCAGTAACAAAAGGTAACCAAAATTTTATATTTGAGGGTGTACCATATCAGGTACCAAAGTAACCAAA	DArT
3540395_1	II	43.637	CTGCAGACAAAGTTCATTGGTCAGTCAATCCACACACAAGTCTACATGATCTACCCTAAGTGTAAAATAA	DArT
3554227_1	II	43.814	CTGCAGAAACATCATGAAGCCAAAATTATAGGAGTTAGCAAATTACAACCATGCAAGAGTATTATTATTT	DArT
3565648_2	II	43.855	CTGCAGTTAGCTAATCTAAGCAATTGAATACAAATTGTAAGTTCGGTAAATGGGTCTCAACTGTTTTCAA	DArT
3544219_2	II	43.855	CTGCAGGTTGCAAGAAAAAATCTCTGAACAGTGAAAATGACGTTCCGGCTTCACAATGTGACACATGTAA	DArT
3553646_3	II	44.11	CTGCAGACACATACTTACACAGAGTATGTTTTGATGATCTTATCTTTTTCCAGTTTAC	DArT
CYTB7_1	II	44.11	NA	Gene-based anchor marker
3560925_2	II	44.131	CTGCAGGTGATCCTTTGAGAGGAACCATTCGGTGTAGTCAGTGCTGCCTGATTTTGCAATCACTTTCATA	DArT
3536595_3	II	44.169	CTGCAGAGTCAGGCATGTCATAGTTTATCACAATATTCACACGTTCAATGTCAATTCCTCTGCCAACCAA	DArT
3554552_1	II	44.702	CTGCAGGATAATAGCCACAATAACACCATATATAGCAACAGCTTCACAGAAGATAACGCTGAAATGTCAC	DArT
5251916_2	II	45.003	CTGCAGCTTCTTAGGTGTCAATCATTAGATTAC	DArT
3554890_3	II	45.003	CTGCAGATGCGCGTATCAGATAAACTGACAAAAAAAAATCAAAACTACTATTCCATTCTCAATTACTTAT	DArT
4663181_3	II	45.668	CTGCAGGTGGGCGACATGGTCCGATCCAGAAAGTCTCCCAACTCATGCAAAGCTCAAAATATGGATGTCC	DArT
4657096_2	II	46.635	CTGCAGAGAACGTTGTCTCTATACTCGATGTCGAAACACAAGCATGCCGATATTCACTAAAGGTCGGTTA	DArT
3555060_1	II	48.368	CTGCAGCTAAGTAACGAAGATGGCCTACAAAGTGGTAAACTGTTGTCTGTTTCTCTTCAGAAAGGGCAGT	DArT
3563987_1	II	48.368	CTGCAGCTAAGTAACGAAGATGGCCTACAAAGTGGTAAACTGTTGTCTATTTCTCTTCAGAAAGGGCAGT	DArT
3569484_3	II	48.635	CTGCAGCTTTACTAGTATTTGAGAGATGATCATTCCTAAAATACTTAGCACATTATAATCCAATCTATTG	DArT
5252008_2	II	48.749	CTGCAGCTGTTTGAAAGGCTCCTAGAGATTCCGATTACGTGGTCTAAAGGGAGGGCTAGTGGCGAGGTGT	DArT
3550217_2	II	48.853	CTGCAGTTCCAATTATCTGTTCCTACAATCAAAACATTTCTCAGGTACATAATACATATACAATTTTCGT	DArT
3549895_1	II	49.703	CTGCAGAAAAAATGGAAACGGAAGAATGGAAGACAATGTCAACGTTGGTGTTTTTACGTTGTGTCGTGGT	DArT
3554118_4	II	50.464	CTGCAGCTCTAACATTAGTCCCATCACAAGTTTCATGCTGTCATTTACCCCAGTCTAAACAGTTCAGGTA	DArT
4663365_1	II	50.502	CTGCAGCTGCCATCTATGGAAGTTGGAGTCAACCAGAAGTAGCTATTTGCAAATGTCAAAGAGGCTGAGA	DArT
4659591_2	II	50.654	CTGCAGCTGGAAAACCAATACCTAATGATGATGGTGTTTCTGTTACGTGTCAGTATCCATATGATCCAAC	DArT
5252110_3	II	50.768	CTGCAGAGCCGGCGGCGAAGTCGGGGAGGGTGACTCGTTCCGCCACGAGACTTACTCGTTCCGGTGCCAA	DArT
3564874_3	II	51.035	CTGCAGTGGATGAGTTTATCACAATTGAAAAAGAGAGTGAAGAAAAGGAAAGATTGTTGCCTTTATCTGA	DArT
3563684_2	II	52.981	CTGCAGAAATTGTCGGCCTCGTCGAAATTCCAAGTCATATCCGGGTTTGGGGAATTGATTCTGGAATAAG	DArT
5251931_3	II	56.196	CTGCAGGTGGTAGACAAGCACGGAAGAGTCACGTGACAAAGAATGATTCCTCGTGGATTTCGGAGGGTAA	DArT
JMJ_2	II	56.884	NA	Gene-based anchor marker
4661137_1	II	56.884	CTGCAGACAAGGACAACTTCAGGGTATGGGCTTCGCGAGACCGTGCTCTTTAGCCTTTTCAAGAAGCTCC	DArT
3564853_3	II	57.015	CTGCAGATCCAAATAGTAATTCAACTTTGAAATGTTTGTTTCATTCCTTAGTTTTGTGAGAGCTTTTTGC	DArT
4655463_1	II	57.113	CTGCAGGTTCGGGAGATTGCTTGAGTTGGTTTGGCGCGGAGGTTTGAAGCGTTTTGATTATTGGAAGCGC	DArT
4661518_2	II	57.113	CTGCAGCTTCAGTTACAGATGATGAGCAGAACAAAACTCCAGACGATCTTACCCGCGATGAATTCTTTAT	DArT
3559539_1	II	57.343	CTGCAGTTGCAACCTGATAAAGTAAAACGAATCATGACAGTGTCTGATGGAAAACTATTAGTGTGAGTAT	DArT
3566710_2	II	57.443	CTGCAGTTCCTAATTCAAAGAAGCCTGAACCAAGGTAATAGAGTATTCTTCTGATGTTATTACTTTCTAA	DArT
4661365_2	II	57.443	CTGCAGCATGTGCTGCCATTCATGGCATACATGAAGCTTTTCATAAGTACAAACCCTTTATGTATAAAGT	DArT
4663024_3	II	57.443	CTGCAGCAGATTTTCCGGCTTGAGCTGCCAATAACTTGAACTCTTGGATGTAATCATCTATGAAGCACTG	DArT
3542529_2	II	57.727	CTGCAGTAGTTTATCATTCAGTAGCATATATTTTCATCTCTATATGAGGGATGTGTACAAACTCTTAGTC	DArT
3566014_2	II	57.727	CTGCAGGTCCAGATCTTCTTAGAGCATGTCGGAATGTTCCAGAAGTCAGGCCTGGAGTTCGCTGCCCCGC	DArT
3564958_3	II	57.92	CTGCAGTGTTTACCTTGACATGAGTACTAGGAAAGTCAGATGTACGGAGTGTTTCTTGAGTTTCATCAGC	DArT
4659197_3	II	57.92	CTGCAGAATTACCACTCATCAGATGACAACACAACACATCAACAACCAAGTCTTATCCCAGTAAGTGAAG	DArT
4663021_2	II	58.016	CTGCAGAATCATTTTCTCTTTGCCGCAAAAATCTCCCTCCTCCTCCTCCTCTACCATGCCTTCCTCCTCT	DArT
3554428_3	II	58.69	CTGCAGGATATTTGAAGTTAGAACTAGATGTGATTCAAGAGTTAGACTAGCTTAC	DArT
3563821_3	II	59.464	CTGCAGCATCACCACCGTGAACATGGCGTTTCTCCGCTTTCTTCCACAACCACTCAATTCATCATTATCT	DArT
3553102_3	II	59.464	CTGCAGCAGAGATTTGAGTTTGGCCGAACTCATCCCTACAAAACCGACTTGTAAGGCGAGGGATGTCACT	DArT
5251889_3	II	60.238	CTGCAGCTGTTATATTTGGACTCACATTCCTTGTAGAATCATCAAATGCTTGAGATTTGTTTTGTGGCCA	DArT
3543473_3	II	60.238	CTGCAGAAGCTATCAATTGGTCAATCCAATATAAAACCGATCGGACGATGGTGATGTGGCCGCCGACAAG	DArT
3564888_1	II	60.239	CTGCAGCAGCTTGTTATCTTCTTCATTACCTAACCGGTGGATTGGTAAGTATCCGAAGTTCTCACACATT	DArT
3545617_3	II	61.167	CTGCAGGTAAATTGTTATGTATTTGGCATTTTAGGATTGAGTGATAGTTTCTAATGCAGTGGTTTTTTGT	DArT
5252188_4	II	61.322	CTGCAGATTTTGTCTAAAACAACGTTTATATTATTAC	DArT
3565310_2	II	61.787	CTGCAGTGACCATTTGACCAAGTCGCTGATCTACCGCATCAAACATGCCAATCTGATTTCGTATCTAGAT	DArT
3563546_1	II	63.541	CTGCAGGTTCAAAATGTATTCATTTGGTCAAACTCAGAAGACTTTCTGCTGAAGAATCACATGCAGAAAA	DArT
5252075_3	II	63.541	CTGCAGACTGCTTTTGGGACCTAGGCCTTTCTTCTTGCTTCACAGAAAACAGCTTCTCAGGGCGACGATG	DArT
3536843_1	II	63.95	CTGCAGTAAGGCCTTTGTTTGGCTCATAAGGTGAAAAATACCTATAATATTACACTTCAATAATCTTTAC	DArT
3556327_1	II	63.95	CTGCAGTAAGGCCTTTGTTTGGCTCATAAGGTGAAAAATACCTATAATATAACACTTCAATAATCTTTAC	DArT
3567762_3	II	64.219	CTGCAGAGTTTGAACCCTATCTTTCCTTCGATGTTCCTTAGCCCGCCAAATGAGCTATCTACATGGGAGG	DArT
3564071_1	II	64.219	CTGCAGACTAACATAACTACTAACTTACTAACATTTACCTATTAC	DArT
3559552_1	II	64.398	CTGCAGTTTTTCTGTTGAAACCTATCTTTTTTTGTGTGCATATATTATGACTTTTTAC	DArT
3568776_1	II	64.439	CTGCAGCGTACCCTACAAGTAAGTTAGCCTAAAATTTGGGCAAAGCAAGTGGTGTCTCCAAATCTTTCCC	DArT
3558406_1	II	64.454	CTGCAGAATAAAAAATATAGCACAGGTGACATAACTTACCATTTTAC	DArT
3554375_1	II	64.488	CTGCAGTAATAGCTCCACAAACATATATATGTGCAGAGTGCAGGATTGTTGCATAAGCTTCTCGGTGTGC	DArT
3558844_3	II	64.488	CTGCAGGTGAGGGTAGGTATCAAAGTTGCATTTGTATCCCGCATTGTCAAGGTTCTCAGGCTGTACAATG	DArT
4661433_3	II	64.526	CTGCAGTAAATTCAGGCAGTCATGTCTCTGACTTGAATTTTTCTGAAGACAATAAGCTCAAAGATGCTCG	DArT
4661956_2	II	64.547	CTGCAGAAGGCACCCTATTATACTGGTCAGGTTCTTCCACGAGCCTTGCCTTTTTGCTATTAC	DArT
4661474_3	II	64.622	CTGCAGTCACTAGTTTTTTCACCTGTGGAATTTATGAGCAAAAATGGGAAGATTCTTATGCACCAAAATA	DArT
4662156_4	II	64.622	CTGCAGGTTCATATCTCCGAAGCAAGGGTTTCCACTGCTTTAGATAAACTAGCTTACATGGAAGAATTGG	DArT
4663073_3	II	65.295	CTGCAGCTGTATATGCTTGTGCCCGAGAGCAAGGGTTTGAAGTTTTAGAGGTATCCCTATTTATAAATTT	DArT
3547384_1	II	66.195	CTGCAGCGTTCAAAGAAATACTGACAAACTAAAAGTATAGTGAGATATATAAATGCTCACAAACTAAAGT	DArT
3558061_2	II	66.195	CTGCAGATACCCAGATTTTTCCATCTCCTACAAAGAAGCAGACTTCATCAGACTTAC	DArT
3554539_2	II	66.477	CTGCAGATGACGCTAAAATATCCTTTCATCAATCATGTATAATGACAAACCATTTAC	DArT
3540011_2	II	66.646	CTGCAGATGACGCTAAAATATCCTTTCATCAATCATGTATACTGACAAACCATTTAC	DArT
3540284_2	II	68.188	CTGCAGATGGAAGAAAACATACTACAAAAGAAAAAATTGAATCTATAGATGATGAAAATAAGATAATCAC	DArT
3566357_1	II	69.075	CTGCAGATGAAGAAGAAGAAAGTGCTAAAGGAAAAATTGAGACTATAGATGATGAGAATAAGGTAATCAC	DArT
3553848_1	II	69.075	CTGCAGATGAAGAAGAACAAAGTGCTAAAGGAAAAATTGAGACTATAGATGATGAGAATAAGGTAATCAC	DArT
3558488_1	II	69.075	CTGCAGATAAACTTGGTTTTGAAGCGGTAAGCAGTTTTTCATTTAGTTTAC	DArT
3557301_1	II	69.519	CTGCAGAAGGAAAAAAAGTAAGTGCTAAAGCAAAAATCGAGACTATAGATGATGAAAATAAGATAATCAC	DArT
3557292_2	II	70.456	CTGCAGCAGCCTCACTCGACGAACTTGACTCCGATCTAAGGAGATTCACAACAAGATTAC	DArT
3546153_1	II	71.206	CTGCAGCTGCTGTTTTCATCAATATTTCCCTCAGTCAGACTACTCGTCCGGTATGTAAAAATCCCAATAG	DArT
5251777_3	II	73.395	CTGCAGGTGGCCACCACTAGGAACACCCTCAATTGTGATCTGTCTCATCTGCTTGACATCTATCTTTACG	DArT
3563381_1	II	73.64	CTGCAGGAAGTTCTCTGTCAAGCACATCTAGTCAGGTAATAAAATTTTTACTGTGGAAAGTAATGTGTAC	DArT
3544442_2	II	73.964	CTGCAGAGAAGGTGAAGGACCTGAGGCCTCAGGATCATCGGGTGCTTTTGCTGATACCGTGTTGAGAAAC	DArT
3564811_2	II	74.072	CTGCAGTATTATTTTTCTTTTCTGTATACATTCATCTTATTTCAATATACTTACATATCAATTGTTTTCT	DArT
3549192_2	II	74.126	CTGCAGAAAAGACAAAAGATGGAATGGGGGAAAGAGAGCATCGCAATGCACACAATATAGGTTGTGACTT	DArT
3563437_1	II	75.585	CTGCAGGCAGCAAACATAGGTCAAACAATCAAACCGTATAATTTTTTCCAGCAGGTTCAAGCAACTAACA	DArT
3565610_1	II	79.968	CTGCAGGTGGTCCGAAACGGTTTACCTACTCGGAGATCAAAGCCGCGACTAATGATTTCTCGAATCTCAT	DArT
3544131_2	II	81.515	CTGCAGATACTGTCATGTTATTCTATCTACAGGTTACAAATTACAATGTATCTATTATAGTTCTGAAATT	DArT
3565405_2	II	83.259	CTGCAGTGGCTGTGTTGAGTGGCAATGGTAGCAAATGCTTGCATCATGGCCAATTTTGAAGCAGATCTGA	DArT
3561020_2	II	84.996	CTGCAGGTGCATTCCCAACCCCAACAAAACTAAAAGAAAACACCTTCCTTGTAGAACAATGGATGATTTT	DArT
4662874_3	II	86.542	CTGCAGTGTATATCCCGCCATAGCGCCGCAATTGCAGATATTGGATAACATTTGCAGAAAATCACAATCA	DArT
3561382_4	II	86.747	CTGCAGATACCCGAACTTGAATTTGAGATTCCACCAGAGGCACAGCGTGGTAGTCTGTCAACGGTACATT	DArT
3642170_3	II	88.498	CTGCAGCACAGTGGTATTGCAAAATCAGTTTGAACGGTAAGTTTTAC	DArT
3555339_3	II	89.262	CTGCAGTGCTTCCAAAGTTTGAAGATCCTGTTTCTGTTCCTGAGCCCGAGCCTCAACCCACTGAGGTTAG	DArT
3563312_1	II	90.026	CTGCAGAGATTAGAGATACAACAAGAGGAGGAAGAAGGGTTTGGCTTGGAACTTTTGATAGTGCTGAAGA	DArT
3543929_1	II	90.373	CTGCAGTTTATAATTTCCTCCTAGGCTCTTCGATCAAATGGTTGTTCTGTGTAGTTGATCCCATAAAATG	DArT
3558561_1	II	91.765	CTGCAGGATGTCTTGGAAATCAAGAATAGTTGTTTGGTTTAC	DArT
4656617_3	II	92.555	CTGCAGGCTTTTTGGCCGCAGCTGAAAGCTTGAATGAGCCTTTAC	DArT
3563906_1	II	92.713	CTGCAGGCTATTTCATGAATTGTCTTGAAAGCTCCGTTGACAGAGATCACTCGAAAACTCAATAACCTGC	DArT
3556039_1	II	92.95	CTGCAGACATAGTTAGCAATTTGAATGTAAAGGAATAGTTAC	DArT
5252046_3	II	94.132	CTGCAGCCATGTCAAGCCCAGCAGCCATGGCATTAGTGGATGATAGAATGAGTACTGAAGGAACTGGTCT	DArT
3563368_2	II	94.135	CTGCAGATTAGAGATTTTGTTGCAGAAAATATGGCTCTGAGAGGTATTGAATTCCATACCGAGGAGTCTC	DArT
3554077_3	II	96.182	CTGCAGTATATGATGCGCTGCCGGAAACCTAAATGATCACTGAAATTATTTACTTTGGTTGTTCCGTTTT	DArT
3564794_1	II	96.5	CTGCAGAGTCGTAGAAACTCTTCTTCTGCACCATTACTGTTCCCTTATTCTGATTCTGTTTCCCTCTACC	DArT
3563879_3	II	96.845	CTGCAGCAAATTGCAAAATTTATAACTCAAAATCAGCATATTTTACATTGTGCACCTTGTGAAGCCATGA	DArT
3537228_3	II	96.845	CTGCAGAGAGTATGCTTACAAAAGTTATCGAATCAGGTTCAATATTAGTTTTTTTCAGAGAGTGGAAAAG	DArT
4661526_1	II	96.994	CTGCAGAACCAAACACAGATTGAATCAATTGAATATAATCACATGACTTGGTATACTGTTGGATACTCAT	DArT
4661471_1	II	97.364	CTGCAGATTCAACCCATAACTCATCTCTCTGTGTGCTGATTTCATGAACCAGCTAAGTACACAATTTCAG	DArT
3564684_4	II	97.46	CTGCAGACTTATCTTCAACTAGGGTTTTCAATTTTCCATCTTCGTCTCTGCATTCTCAATCAGGTACCAG	DArT
3559426_4	II	97.652	CTGCAGTGAACAACATAATGAGTGTAATAAAAAAAATTCAACGAGTATTAGTTTCACGTTGGATTACAGA	DArT
5251876_3	II	98.042	CTGCAGTTCAGCGTAGAGTGTTGTAGCCTGAGTTTCCCATTGCTCAATCTCGTTTATTCCTTCACGTACT	DArT
3562015_1	II	98.229	CTGCAGTGAACAACATAATGAGTGTAATAAAAAAAAATTCAACGAGTATTAGTTTCACGTTGGATTACAG	DArT
3564902_1	II	98.68	CTGCAGGAAAATCCAATTCAATATAAAATCCATTCAGAGCTTCACCATTCTGCAAATTCGGCGCATCAGT	DArT
3551754_1	II	98.68	CTGCAGAGAGTGTCTAGTAGTATCCTGAACTAGGAAAGGGAAAATGTTCTGCCAATGATCAGGAAATGAC	DArT
3543913_1	II	98.737	CTGCAGAAAACAACATTGGCTGATGTCGTTTCGGTAACTTATCATAACTAATGTTACATTAC	DArT
3553850_3	II	98.906	CTGCAGATCAGGCATAGTACGAGTGTTCCGAGTTGCTGCTGACTGAGCTATTGCTCCCAACCCACCCGGC	DArT
3546029_1	II	99.584	CTGCAGATCCCACCTCAGAATCCAACTCTGATGACACTTCACTCATTTCTGATGCATTGAATGGTGCTTC	DArT
A_1	II	99.627	NA	Gene-based anchor marker
3555784_2	II	101.118	CTGCAGAAAACAACATTGGCTGATGTCGTATCGGTAACTTATCTTATCGAACATTCCGTTAC	DArT
5252129_1	II	102.863	CTGCAGTTTTAGTGCTAGGGTTGGTTTTTCGTCGCGAGTGTTCAATTTTGTTCTTTTCATTTTGATTGAA	DArT
3562317_1	II	104.035	CTGCAGCAGTAGCAATGACCACAACAGATCTTGTTAGCAAGAGTGTGGCAATCGAGTCTTTGGTATTGCT	DArT
3553536_1	II	104.621	CTGCAGTGCGCCTCTTTGATGCCCCTCGCTCCAACAGAGTATAAATTTCGTTTACACTATATACTGACTC	DArT
3566434_1	II	104.72	CTGCAGTGCGCCTCTTTGATGCCCCTCGCTCCAACAGAGTATAAATTTCATTTACACTATATACTGACTC	DArT
5251962_3	II	104.72	CTGCAGATTGTTCACGGCTACCCTTAC	DArT
3544617_2	II	105.354	CTGCAGTATGTTCAGGCAACACCAATGAAGTAGGAATGGAATTTTGCTCACCTGCAACAACAATCAAAAC	DArT
4655870_3	II	105.403	CTGCAGGTTATCTTTGGTGTGAGTTTTTTGCATATGAACACTCCCTTGCTCTACCATTTCTCAAACAAAA	DArT
3537184_3	II	105.403	CTGCAGAAATTATTAGAGGTGGAAAAAGGATTGTATTGAGTTCATTTCCGAAATTATAAATAGTGAAGAC	DArT
5251819_3	II	105.795	CTGCAGAGCACAATTACAATTCGTTTTGTTAC	DArT
3557843_1	II	106.018	CTGCAGGTTTCGATTACCGTCTGATGATGTATTTGGAGAGATCCAACGGCTGTGGGAAGTCTTGGTTACA	DArT
3563452_1	II	106.578	CTGCAGTTCGCTTCCCTTCATCATAACAACTCCTCTCACCTAAAATTTCAACATAACAATTTAGCCACCA	DArT
5251908_1	II	107.1	CTGCAGAGACACTGGCCATGGATTATCATCGTGGTGCTGGCGTTGAGGTAATTTACAAATCACGGGTGTT	DArT
4663670_1	II	107.218	CTGCAGGTCGGTCGTGTTGGTTTTGCAACCATTGATGGCGGAATGTTATCGGATTCACCTCGGGTATGGA	DArT
3566442_4	II	107.622	CTGCAGTAATTTTTCAGAGTAAGATTTTGGATTGGCGATATTACTCAGCAGAGATATACATACTCAAACA	DArT
4662208_1	II	108.34	CTGCAGTCACTCACAATCATTCCGTCAATCTCACCTCAAAACCAGATAGGCATTATGCAGCTTCGATTAC	DArT
4659587_3	II	108.34	CTGCAGAAGAAAATGTGATTGCATATACAAGCACTTTGGTTTTATCTATGAGCCTATGAAAATTATTTAC	DArT
3559011_3	II	108.458	CTGCAGGATGGGTTCTACTCATCAGAATCGTAAGTCTATTTTATTGTTACATATATTTCAAGTCTTGTTT	DArT
3552452_3	II	108.458	CTGCAGGATGGGTTCTACTCATCAGAATCGTAAGTCTATTTTATCGTTACATATATTTCAAGTCTTGTTT	DArT
3540895_1	II	108.831	CTGCAGTTATGCCAATGGATCCTGGTATTTCTCTCACTGATACAACCGGTGAAGTTCTAACCAATGTTTC	DArT
4656696_3	II	108.831	CTGCAGGTTGTATGCATGTTGGTTTGGCAATGCGATCAGAGAGCAATTTGCAAACCCGGGAATCACTCCA	DArT
4663627_4	II	108.831	CTGCAGATTTTGTGGTAGTAGATATGAAGGGAGACACATATGGTTCAGTTATTCTCGGAAGCCCATTCTT	DArT
4661756_4	II	108.831	CTGCAGATGCAAAAATTACGATTCTACCAATGATGGACTTACCCCTTACTGAATCAAGAAACTTAGCTGA	DArT
4654953_1	II	108.831	CTGCAGAGCTAATGAAGGTGGACAATTTAGAAAAAAGAACGAGATGCGGTAGGTCGAAGTTCCCTCGATC	DArT
5251770_3	II	108.831	CTGCAGACAACCAGTTGAGAGGCTTTTGGAGATCAGAGTTGGGCCTGAGCCCAAGCCCGAGCCCGAGCCC	DArT
3564065_1	II	108.831	CTGCAGAACAAATAACCTAATCAATATTGTTTTCAAAAAATTAC	DArT
3540348_1	II	108.928	CTGCAGTTGCTTGAAGCTGCTTGGTGTCTTACAAACATTGCTGCTGGGAATCCAGAAGAAACAAAAGCTT	DArT
3563613_1	II	108.928	CTGCAGGTTCCGAAGCCAAATGTCATGTTTCATCTAACAATTGCTGGGTGTATTTCGTTCAAAACGACGT	DArT
3562058_1	II	109.236	CTGCAGATAGTAATGATTCTCTGAATGAATATTCCTAACTTACATGTTTTGCTACAAACTTCAGAATGTC	DArT
4663378_1	II	109.516	CTGCAGGATGATATTTTGCCTTTTGTATCTTCTATTTTTTTGAGACGGCTGCTGCTCCCAGGGGTTCATC	DArT
4662567_3	II	109.574	CTGCAGTTGAAATATTCCCTATTTCTCATTCATTGAGAGAAAAACATACATCATCCACAGTGATGATAGT	DArT
3564667_3	II	110.437	CTGCAGGAATAATACTTGCTTTGTATGATAACTTACAATTAGTCATCTTCTAGATGAGCTTAC	DArT
5252038_3	II	110.769	CTGCAGACCAAAGCCTTTTTATAGATATTAC	DArT
3534707_3	II	110.769	CTGCAGAACAAATCATGTAAAAAAATCACAGATGTCAAGAATCAAGTATTACAATATCAGATATCTTGGT	DArT
3555508_3	II	110.769	CTGCAGAACAAATCATGTAAAAAAATCACAAATGTCAAGAATCAAGTATTACAATATCAGATATCTTGGT	DArT
3551581_1	II	111.084	CTGCAGACCTCTACATGATTCTGCAAACCTTCGATGAATCGGCTATTGTAAAAAACGAACAAAACAAAAC	DArT
3544119_2	II	111.52	CTGCAGTGATACATAAAGGAGTATAGAGAGATGAACTCAAGAGACCAACAAGTATAAGTCTGCATTTGAT	DArT
3555712_3	II	111.639	CTGCAGGAATAATACTTGCTTTGTATGATAAGTTACAATTAGTCATCTTCTAGATGAGCTTAC	DArT
3566713_1	II	111.738	CTGCAGGTAGTATTCAGATTTTTTGAGAAGTTTATGGTATTCTAAATTTGGGCTTTGTTCTTGTTTACAC	DArT
3564405_1	II	111.762	CTGCAGCAAATAATCTTGTTCCAAAATGAATTTTATTTTTATACATGGCTAGTGTAAACTTATTTTACAC	DArT
4661987_4	II	111.847	CTGCAGGAAAATTCAAACGGCAAGCTTCAATCAATCATGCCCACATAACCCTGTAGTCAAAGTTGCACCG	DArT
3555880_4	II	111.847	CTGCAGAGCTGAGTTCGATTTTTTTTTCTTCTGATCTTATAGGAGTTTCGTATCCAGGGGTCATTACAGA	DArT
5252164_2	II	111.932	CTGCAGCTGCAATGCATATATTGTGTTCATTCTGTTCGCGTATTATCTCGGTTCATGCTCGAGGCAAGTA	DArT
3551541_1	II	111.956	CTGCAGATTTTACTCTGGAATTGCCTGCAAATTTTTATTTCGCAGAAATGCTTGAAGTTTACCATTTCCT	DArT
LF_2	II	112	NA	Gene-based anchor marker
3558339_1	II	112	CTGCAGCAAAGAAATATTACACCAGTGTTGCTCCATCAACATAATATACAACTGATTAC	DArT
5252098_3	II	112.102	CTGCAGATTTGCAGTGAACGGTTAC	DArT
3567553_3	II	112.305	CTGCAGGAGAGACAGTCGCTATGATACATGTTTTTGTCCTTCCGCCAAGTGAATCGCGCAATAAACGTGT	DArT
3537728_3	II	112.305	CTGCAGGAATATCCATTGTCATATAAACAAACCAACTATCATTAGCAAATAAGCCATAACATCCATTTGC	DArT
4657639_1	II	112.305	CTGCAGCATATTCTGAATCTGAACATGCAACTCATCATCATCACTTGTACTTGATTCGCAGCTACTTACA	DArT
3542972_1	II	112.611	CTGCAGTTCGGTTTGGTTTCTATGAATTTTTTGAAGAACCTTAC	DArT
3565739_4	II	113.19	CTGCAGCCCTTAGATTGGTACCACCACTAGTGTCAATGTCATGCACTCCTCTTTTCCTTTTCTCTTCGGA	DArT
3539232_3	II	113.19	CTGCAGAAAGTCTTCAACTTGCTTCTCAGTTTCAATCTTATGCAAGTGTGGGTATCTAATATGGTCTCAC	DArT
4661797_1	II	113.229	CTGCAGTATTTCTTCTGATTTTCTTCACCCCACAAATAATTTAC	DArT
3564782_1	II	113.641	CTGCAGCAATCGAAGCACATAGAACTCGTAATACACATATGCTGCCAGACTGGGTCAGGATAAATGCCAT	DArT
3565403_2	II	114.157	CTGCAGCTAGTGCAGTGCAGAAGTCTATCGAATCTGAATATTTGCCAAGAGTGTGTTTTTTACAAATAAA	DArT
4658913_2	II	116.003	CTGCAGAATGGTGATATATTGGCTAATGTGACTTGGTCAGACTGATGTAGATTGGATGGCCTGAGTCTTG	DArT
3555407_2	II	118.507	CTGCAGGGGAGGGGCTTGATGGCATTGATAGTGAAGGTGCGGCACAGAGGCTTAGAGGGAATGCCGGGAC	DArT
4661685_3	II	119.004	CTGCAGGTTTGGACTTATTTTGAATTGCCTGCTTGCAAGGAAAAAGTTTTAGAACAGTTATGATGAAGTT	DArT
5251847_4	II	119.087	CTGCAGCAAAACTACTCTTGAGTATCTCTATGATGCCCATGTAAAAGCAACATTCAAACAAAAGGGGTGA	DArT
3550352_1	II	120.248	CTGCAGAGTTACCCCAAAAACTAGTTCTTTCTGTCTGAATATTTGATGCTGGCAGACTCGGTAGGACTCG	DArT
4662067_3	II	120.562	CTGCAGTTTTTTCATCATAAACCCTAGTAAGCCAAGACACTGAATCTCTCTCTCAATCTTCATCGCACGT	DArT
3564625_1	II	120.876	CTGCAGTCTGTCATTCTTCCTATTGGAAGCTTACCTGTTGGCCTTTGTGTCCATCGAGCATTGCTGTTTA	DArT
4657742_1	II	120.921	CTGCAGAATACTCCTTCTGCCTACAGACTGAATGGGAAAAATTATCTTAC	DArT
4662417_3	II	121.034	CTGCAGTTCTCTAGAGTTTTGAGGCCTGACATCTCCTGTAAATGCCTTTGTGGATTTATCAGAGTTGGTA	DArT
3565702_2	II	121.82	CTGCAGAAGTTCATACAAGCTTCCTCTGCAATTCAAGGAGATTATTTGCTTAC	DArT
3561828_2	II	122.022	CTGCAGCAGTCAATATTTGAAAGTTCAGAGATATAATTATAAAAGCCCAGGTGATGAAAAAAAGAGAGGA	DArT
3538673_2	II	123.055	CTGCAGTTGAAGCTTGGGGAAGGTTGAAGAAAATTGAAGAAGCAGAAGAAGTTTTTGAGATGATGTCAAA	DArT
3544297_1	II	123.055	CTGCAGAACCTGAGATAACCGAGCACACCTTATGCGCCGAGGATGAGTTTCTGGTGAGGAGTTTCAAGTT	DArT
3555055_1	II	123.138	CTGCAGTTGAAGCTTGGGGAAGGTTGAAGAAAATTGAAGAAGCAGAAGCAGTTTTTGAGATGATGTCAAA	DArT
3551005_2	II	123.302	CTGCAGCATTTGTCACACTCACCTTGACTTTGGATTCCAAATTAGGTTCACAAAATGACAACAATTTTGT	DArT
3544451_3	II	123.591	CTGCAGATAGGAACAGGATCACAAAGTGGAAGATGAAAAGAATATTTTGGTCACGTGATCAAAACAAACA	DArT
3553769_2	II	123.591	CTGCAGAAGAGCTGGTAAATGATCAAGATCCTGCAAAATATAAAGCATACAATGTTGGTAAATTCTATGC	DArT
3555393_1	II	123.797	CTGCAGCTCCTGGCCCATCATGTTGTGCAGCTCCTGCAAGGTTTGAAGCTGAATTCTCGAGCCTAGAGAA	DArT
3554830_1	II	123.797	CTGCAGATGTTCAAAGTACCGGAACTTTCCAGAACAGTAATGGACCAAGGATTATAGTTGGTATCTTACA	DArT
3539873_1	II	123.797	CTGCAGATGTTCAAAGTACCGGAACGTTCCAGAACAGTAATGGACCAAGGATTATAGTTGGTATCTTACA	DArT
4663228_2	II	124.057	CTGCAGCATTGCATTTTGAAGCAAGAGCACCACCACCTCTACCACTTCTTCTTCCTCCGTTATATATTGA	DArT
3552663_2	II	124.144	CTGCAGTAAATGTAAGTGAAGTAAAATCTAAATCTACACCTAGCATTAC	DArT
3555781_2	II	124.144	CTGCAGTAAATGTAAGTGAAGTAAAATCTAAATCTACACCGAGCATTAC	DArT
3563775_4	II	124.144	CTGCAGGCACGGTTTTTCTTTCAACAGCTTATATCAGGGGTTAGCTACTGTCACGCAATGGTACAAAATT	DArT
3564240_2	II	124.144	CTGCAGAAGTAAGACAGTAATGATTACACAAACTATTTTGCTTTATATCGGAGAAAATTTAC	DArT
3557876_2	II	124.666	CTGCAGGATGCTTTGCGGGGTGGAAGAACGTCTTTTCTTTGTTACACGGAGGACTGTTTTGTTTCTTTAT	DArT
5252066_3	II	124.691	CTGCAGGTTTTAGGGACTCCTTATCAGAGGGAGAGTTGAAGTTCTGTCATGGTGAAAAATGATTCTCTCC	DArT
3542020_3	II	124.736	CTGCAGCGAAACGTAGTTATATATGACTCACAATTCTGTTATGAAATGCAACTCATATTGCAATGAAATT	DArT
3565807_1	II	125.362	CTGCAGCAGCACCAGAAAGTTGAGCCTGTCGTCAAGATCAAGGCTCATCAAAGACTCCATCATTCCAATA	DArT
3558005_2	II	125.77	CTGCAGAGTTGAACTATCCCACCACTATCCTCTTATTAGATTTTAGTGATTTAGCAATTTCTCACTGTTA	DArT
4663154_2	II	127.744	CTGCAGTCTTCCTATCATTGTTGAAGAGGTTTCGCATTCTCAAAAAGACAAGACAATTCCGAAAGTAAAA	DArT
3553988_3	II	128.385	CTGCAGCTTTCTACAAAAGAGAATAAAATAAAAAATGAACAATAGTAGTAATAATACTAATAACAATTCT	DArT
3539251_1	II	128.899	CTGCAGATGCATTGGAAATGGTGACAAGTTTAGGAAAGGCTTTATTCGATTTTGGACGGGGCGTTGTTGA	DArT
3642761_2	II	128.997	CTGCAGTTAGATATCATGTTATCTGTAAATTATTCAAAGTAATTTGTGTAAATGTGTGAACATTGATTTT	DArT
4660959_2	II	128.997	CTGCAGCTTCTGATTGAAAGTTAGGCATACAACAGTTTGGAGTTTTCTTTTCTTTTGGCCTTGTTTATAA	DArT
4657022_2	II	128.997	CTGCAGCCATCGTCAGGTACTATGACTTCTGATTTCCAATCATAACCATCAAATGGGTTACCCTCGCCAA	DArT
3567198_3	II	129.285	CTGCAGTCAATCTCTTACTTGCAGGAAATGGAACTATTAGTTCAGGTCTGAGTTGGTTCTTTTGGCTTGT	DArT
3564206_3	II	129.439	CTGCAGCTTTCTACAAAAGAGAATAAAATAAAAAATGAATAATAGTAGTAATAATACTAATAACAATTCT	DArT
3551972_3	II	129.439	CTGCAGCCTGAAAGATAAAAGAATAATTTGTAAATATTTCCAAAATTTTACATTCCAACATAGTACACTG	DArT
4661189_3	II	129.574	CTGCAGATGTATATTTATTATTAGTTATTTCAGATATAGTTGTGTTATTTGAACATCTCAAATCGGAAAA	DArT
3548393_3	II	129.649	CTGCAGGTATGCTGGATATTCAACTTGCTTTCGTAGAGAAGCTGGATCTCATGGTCGAGATACTCTAGGA	DArT
4662308_1	II	129.671	CTGCAGAAAATGAACAACTCAAGGTAACCAATAGTCATAAATCTGACACATTCATGCAGTCAACATATGT	DArT
5252012_3	II	130.024	CTGCAGGGTCTTGTTCCTGTTGATGGGGTGAAAGTGAAGCATATAAGAACTGGTATAGATGTGAATGTTT	DArT
3565410_3	II	130.024	CTGCAGCACAAAACGATGACAGCCAAGTAGATGCTCTGTTGAAGTGGAAAGCAAGCCTTGACAACCAAAG	DArT
3535620_1	II	130.25	CTGCAGAAAAAAGTATAGAAGTCGCTAAAATGGTGGTCACACTCTAGATGTAAAAGAGTGTGTTAC	DArT
3565002_2	II	130.345	CTGCAGCTCTCTTTCTAAGCAAGCTAAAAAATTACTGCATGGCCTTATTTTTCTATGAAGATGGATCTTG	DArT
4661340_3	II	130.345	CTGCAGAAGCCGGGAGAGTTTGTCGTCACCTTTCCTAAATCATATCATGCTGGATTTAGTCATGGTACCT	DArT
3566317_4	II	130.345	CTGCAGAAGAACTTTCCACAATATGCTCATCGTTTGTAACCTTGGAAATTGAAACAGATTCTTCAGAAGT	DArT
3565845_2	II	130.558	CTGCAGTGCAGATCCTTGAAGTTCAGCTTATCAGTCAAGCTTCCATTTTTGGATTGTTCATCTGGATACT	DArT
3540562_2	II	130.69	CTGCAGTCTTTGATCTGAATAGTTATATGCTAAGATTGGATGATTCATATTTTGAGTTTGTATTTTGGAC	DArT
4662485_2	II	130.69	CTGCAGTATTATGGCTAGGGAACATATCATTTACCGTCATTGATAATGAAGACCATGTTCAAGCGGTAGA	DArT
4661787_3	II	130.69	CTGCAGATCAAGTACTTCAAATTTGAGAGAAATACAAAACAAAAAGCTTCATGGCATATCAAAACGGAAA	DArT
5252163_3	II	130.712	CTGCAGCCAACGCGAATATTCAGGATTAC	DArT
3562706_3	II	130.763	CTGCAGTCACGCCGGCATCCAGGTAAAAGAGAAGCTAAACGTGATACTTAC	DArT
4660942_4	II	130.763	CTGCAGGTGCAGTTAGAGAGAGAAAGGTAGAGAGCACGGGGTCCAACATTCTTACCGATTGTGACCTGTT	DArT
3553128_4	II	130.934	CTGCAGATCGAGTTTCAAGTGAACATATTTCACTAGGAACCAACCAACCCAATGGACCCCAAGACCAAGC	DArT
4659563_3	II	131.791	CTGCAGCACGGTTACTGTCACACAACGTATGCACAGAAAATGGATCAGCATAAGATACTTATGGATTGGG	DArT
5251725_1	II	133.524	CTGCAGTGTGAACTTCACAATCATAGATATCTCCCATGTCTTAGCCAACTAGCTATATCCGCCTAGGTCC	DArT
3544144_3	II	134.192	CTGCAGTTTGAAGCCCTGATCCGTCTCGCTCACCAGCAGCCTTCACTTCACCGTCTGCTTCGTTCTCTCC	DArT
4663321_3	II	134.192	CTGCAGTTGTGGAAGGTGTAATAGGATTGATGGGACAATATACTGAACAATTGATGGAAGATTTCAGCAC	DArT
3544017_3	II	134.325	CTGCAGGTTTTGCGATTTGAGCGCTGTTTTGGATCCCGGGAGACCTGTGAGAACAGATAAGCCTGCTATA	DArT
4662366_3	II	134.414	CTGCAGCGACGGAGCTTGCGTGCGATGGTGCTGAGAAGAAAAATAAAATAAATACGATCCTATTTATTTT	DArT
3567954_1	II	134.414	CTGCAGCAATATGCAGGCTGGATGGGAGTTGATTTTTCCTTCACGAGTTTGTTTGAAATGTTAC	DArT
4661184_4	II	134.414	CTGCAGATGAAATCAGCGGCGGCTAAGGCGTTTGTAGCGTTGGGACCGATGAGCTGCGCTAGTTGTGTAG	DArT
4660998_3	II	134.414	CTGCAGAAAAGCCACAGAGGACAGCGTATTCATGCATATGTACAATGTAAGTTCAATTCTGCTGCTAACT	DArT
3554145_2	II	134.459	CTGCAGTATCCGATAAAAACTCAAGAAAACAAAATTAC	DArT
3563178_3	II	134.459	CTGCAGGAATCCTCACCACCTTCAACTCGTTCTTCCCTTACTCACTGTAAGTACTCCTCTTATTTTTCCG	DArT
3559355_2	II	134.459	CTGCAGAAAGAGATGACATCAGTAAGGCCTTCCTCGCCTAGGAGTCCTCCTAGAAACTTACCCTCACCTG	DArT
3547889_1	II	134.526	CTGCAGGGATCTTATCAAGTTCATTTCACTTGGAATTGCAAATGGATAAAAACATAATAATAATGAGAAA	DArT
3553559_4	II	134.526	CTGCAGATCAAGAGGTCACCGGTTCGAACCCGGTTGGGCCCTTCATTTGGTAATTTTTTTTTTACATTAC	DArT
4656806_3	II	134.526	CTGCAGATATGGGAATGGGAAGAAGCATAGCACTGGACCAAGTTATGTTATTTATTCGACACACCAAAAA	DArT
3543004_4	II	134.693	CTGCAGATCAAGAGGTCACCGGTTCGAACCCGGTTGGGCCCTTCATTTGGTAAATTTTTTTTTACATTAC	DArT
3543908_1	II	134.86	CTGCAGTCAAATGCTCTACCACTGAGCTATGGACCCTTTGGTGGTGTTATGGTCCAATCAACTTGTTGTA	DArT
3568132_4	II	135.472	CTGCAGTCAAATGCTCTACCACTGAGCTATGGACCCAATGATGATGCTTTTCGAAATAAAGAACCAACAT	DArT
3554816_2	II	137.005	CTGCAGTCATTGCAGATGCTATTATGTTTACTGTAGGATGAATATTTATGGAGAGATATTTGAAATACAT	DArT
3566151_3	II	137.005	CTGCAGTCATTGCAGATGCTACTATGTTTACTGTAGGATGAATATTTATGGAGAGATATTTGAAATACAT	DArT
3538617_1	II	138.749	CTGCAGCTGCCTTGGCTCTTGCAGAATCTTCTTTCCTTTTCTTACCTCTTTCTTAC	DArT
4663598_1	II	139.748	CTGCAGAAAGGCGCTACAATTGCTTGATTCCACCTCCATCAGGATACAAGGTGAATCTTTACTAAGAGTT	DArT
3546018_3	II	140.491	CTGCAGGAGGGCAATGTCTCTCATAATGTTCCATCAGAGACAAGTCCAATTTCATCCGTAGTTGATAGAT	DArT
3557862_2	II	140.498	CTGCAGGTACTCTTATCATAACCTTCTTTTTTTCAATCGTTTCCTTCATCGTTAC	DArT
3546978_2	II	141.076	CTGCAGTCTTCCTTAGCTTGGCAAGTTCTTGCCTGACACTAGCAGCCCTCTGCACAAATTGAAATCATTT	DArT
5252178_1	II	141.366	CTGCAGGTAGATAACTAACTATTGTTTTTTAGTTGAGTTGATTGCTTGGTTTGTGTTTCGTGTTATTTCA	DArT
3557286_3	II	141.583	CTGCAGTCCATGCTTCATGTTCTTTTTGTCGAATTCTTCGTCTAACTCGTACTTTATCCTACCCTCAGTC	DArT
3543621_1	II	142.234	CTGCAGGATTTTCTCCTAGCCAAATTGATGCACTTCCTGGAGTTTTGCTTCTGGTTAGTCTAATCTAATG	DArT
3550913_1	II	142.852	CTGCAGCAAGCTCGGGTTCACTGCCATCCCTACATAAAATAAGCACAGGTATAGACATCTATTAGCCAGC	DArT
3551706_2	II	142.875	CTGCAGTACTCTTGAGAGAGGCCATGGATTCTCACCCAGACTTGAGCCGAGATTTGCCTCAAAGTGGTTG	DArT
5251842_3	II	143.678	CTGCAGTTGCAACAGGTTCGCACATCGATGCTATACCTTATTCGGGAAAATACGACGGAGTTGTTGGTGT	DArT
3564937_3	II	145.741	CTGCAGCAATGATGACATTCCAAGCAAGCTGCACTTTGAGAAACATGGTGCTATGCCTTGTAATGTCTTC	DArT
4661541_3	II	147.679	CTGCAGCTCTTTGGAAGACCGCAATGGCTAACTGTCCGATGGCGCTCACAGAATTATGTTAC	DArT
3538595_2	II	148.311	CTGCAGGGTAGATAGAAGTTAGGGAATGGAGGTTGCCTTGTTAC	DArT
3551768_1	II	148.329	CTGCAGAATGCTTCCCCCCTTTCATATTGCAGTGAAGGTACTCTTTATAGGATTCAAAGTTGGTTAGAAA	DArT
3542896_1	II	148.818	CTGCAGAATATGTGGCTCTTTTTCCTTTCAATTTCAAACTAGCATACCAAGCGGAGACTCCACGGTAACT	DArT
3544198_2	II	149.02	CTGCAGGTACTATAGGTAATTGATTAGGAAACAAAAGCTCATGTTAGTGGTTCTAAACGGGTTTTGGTGC	DArT
3559614_2	II	149.7	CTGCAGTATTACAAGGTGTGTCTCGCTTTCATATTGATGTGCTTGAATGAATTTTTGTTAGGAGCCTCTT	DArT
3537369_2	II	149.7	CTGCAGAATGCAGAGCTTATAATTGCCATCATTCAATCGCCGCAAATTTCTATTAC	DArT
3569864_1	II	149.7	CTGCAGAATGCAGAGCTTATAATTGCCATCATTCAATAGCCGCAAATTTCTATTAC	DArT
4661477_2	II	149.744	CTGCAGATCAGAGTCAACTAACGGCGTATAAATTTCAATTGAACTTGGCTCCTCTTATGCTAAGGGTGTA	DArT
3565533_2	II	149.744	CTGCAGAAACAACACCAAGTTCATTCTTTGCAGTTGTCAGAAAGTACGCCCGTGCATCTCCAAGTGAAAG	DArT
4658068_4	II	149.783	CTGCAGCAAAGAGGCATAACATATAATGAAAAAGATCAAGACTTATAAAAGGCCGAAATTCTCTGCTTAC	DArT
3561562_2	II	149.898	CTGCAGCTAAAATTACAATGCAAACTCAATTGGAAGCGAATACATAAGCTATAACTGCATAATTAC	DArT
3553372_2	II	149.92	CTGCAGTGCGAACCACTAATTGGAAACTCCATTACAATTTACAAACTGAGTAACAGCTACTGTCAGTTAT	DArT
4655068_2	II	149.92	CTGCAGTCACTTGACAACCGAGCTTCTCGAGTAGCTTCTTCGTCACAATCCTGTTTAC	DArT
4657343_3	II	150.254	CTGCAGGGAATAGGGGTGGACACGGAGAAAGGGAAGAAGGAAGGCAGGAGAAAGAGGGGGAAGAATTAGC	DArT
4663098_4	II	150.254	CTGCAGATGAGTGAATGTAGATGAATGAATGCAGATGAATGAATGCAAATGAATAAAAGCAAATAAATTA	DArT
5252127_1	II	150.362	CTGCAGCAATGAAAAGCATCAGCAAAGATCGTGGAAAGAGTCTAACTGCTCAGAGTCCGATTGTGAATTT	DArT
3568998_4	II	150.741	CTGCAGCATATTTTGGAGGCAAATGGTTATACAATAAATGCTATCTGCGTAACAATTTCATCTATGATTG	DArT
3559916_2	II	150.86	CTGCAGAAATATATCTTGATAACTGTTTTATAAGATACTCATACATGCAAAAATCAGGTAATGGTGATGA	DArT
3563038_2	II	150.86	CTGCAGAAATATATCTTGATAACTGTTTTATAAGATACTCATACATGCAAAAATCAGGTAACGGTGATGA	DArT
3563496_3	II	151.026	CTGCAGTCGAGAACGAAGTAGTATTGACCAGAAGCTTGATGAGAATCAACGAGTGTAGAAATGGCGTAGA	DArT
3563926_2	II	151.691	CTGCAGAATCCAGAACTTATGATGAAAACGCGGCAAATTCAGCAGCGGAGCTTGGCCTTCTGGTAATTAC	DArT
4663121_2	II	153.236	CTGCAGAACAAGCCTTGAGTATGTCTACTTATCACTATTGTTATTACTTTTTCATTTTATAGTTTTACAG	DArT
3562970_3	II	158.064	CTGCAGACACGAGAGTCCAATAATGCTAAGCTTGATTGTTCGAACCTCACATGCCATCAAAAAGATTCGT	DArT
5252029_3	II	158.447	CTGCAGCAGCAGTATTCTTCAACAATTCCAAGGCCTGCTTTGAGTTGATGCAGGATGACTCAAGCTTAGC	DArT
3545310_2	II	158.523	CTGCAGAAGAAATCAAGCACGACACATGAAATGATGAATGACATTAC	DArT
3542325_2	II	158.753	CTGCAGTATCTTCCCAGACAGGAAACCCATTTACTGAATGACGATGGAAAAATAGATCAAGCAAGAGGTT	DArT
3564768_4	II	158.795	CTGCAGCCAGATCAATTTTGATCAATTCCGGGTCTAAACTAGACACATACCAACAAATGCCTACATCTAC	DArT
3563852_3	II	159.213	CTGCAGCTTCAATAACTTCTCTATTCTGGTTGTGTAAATGTTAC	DArT
5252211_3	II	160.663	CTGCAGTGTTTCAGTGTTTCAGCGGCTGTACCTAAGGCTTTCGATAGATTCTGCACTTCTGATTATATAC	DArT
4661313_3	II	161.147	CTGCAGAATAACATCAAACCAAAAGCACCAACCAAGGAAGCAACTCCAACAGAAACAAAAACAGCTACTA	DArT
4663603_4	II	162.908	CTGCAGGGGCTACACCAAAGGATGGACCAAGTGCTGGTTGCACAATGACCACTTCTCTGCTGTCCCTTGC	DArT
4662358_4	II	163.084	CTGCAGAGGGTGATCTTGAAGGAGGGCAAAACATAGTAAAGGCTTTATCATGCTTTGAAAATAAGCTTGT	DArT
3546556_3	II	163.915	CTGCAGTTGGATCGGATTTCATCATGGAATTGGAAGGGACATCTATTATGTATGATGGGAGAATTACAGA	DArT
3563763_3	II	164.557	CTGCAGCCGCATCCGCTTCAATTACAGCTTTACTCGAAAAACTCCGCAGGGGCAAAGACAGTACAAATTC	DArT
5251970_3	II	164.649	CTGCAGAACGATAAGCATCCAAATCAAATGGGAAGAAGGGATCCCTGGATGTTTTTTCTGTCACTTTAGA	DArT
3547979_3	II	164.772	CTGCAGTAAATCACATAACAGATCAAGACCTAATTCCACGCCATTTCCTTGACCTAACCAATTTTCATTA	DArT
3547414_3	II	166.486	CTGCAGTATTGAGATTGCATGAAGAAAATACAGTGATGATTATAATGTGATTCATTGAGTATTAC	DArT
4656318_3	II	166.992	CTGCAGTTTGACTTCATTTTATCTTTTGTTAGCCTATGCATACAGACTTACATGCCAAGTGATTATGCTA	DArT
3641338_3	II	166.992	CTGCAGCTGATAAGAATCTTACTAGCGGGATTCATCAAGAGATCAAATGGATTAGTTGGAAGCTGAAAAA	DArT
5251861_3	II	166.992	CTGCAGCTCCCAATAACTAAACCTTTCGGCAAACCCTTCGTTTTCACATATTCCACCAAGTTATTCACAA	DArT
3565808_3	II	166.992	CTGCAGCATTTCAACCTATGCAACCAGAAAACTTCACATGTTTCACTGTGTTATAGCAAAATAAGCTTCA	DArT
4656098_3	II	166.992	CTGCAGACATGAACTACTTACAGGATGAAAAAGTATCCTAGGATTGGATATTCATCAAACTCATGATTGG	DArT
3547062_3	II	167.169	CTGCAGAAGATATAAGAGAAGAGAACTATCATGCATTGATTCCAAGAGTTTTCAAGCCTAGGCACAAAAA	DArT
3558095_3	II	167.397	CTGCAGTGTATCAGCTTGCATTGCTTCAAGTATTTTTCATATATCTCTAACAATTCCACATACGTTACAG	DArT
4657069_3	II	167.625	CTGCAGAAGCTTTTTGGCAGCCTCTGTTTCTTCAATATTTTTCAGTTTATATCTTCAAACAAAGAAAAAA	DArT
4663167_3	II	167.721	CTGCAGGGAGGAGGATGGTGTAACACTATCAGAAACTGTGTGTATAGAAAAAAGACTCGTCGTGGTTCCT	DArT
4662435_3	II	168.957	CTGCAGCAGTCAAAACGCTTATAAAAAATATAAACAATAGATCATGGAAAGTATTACTCTATTAC	DArT
4658693_3	II	169.526	CTGCAGTGCTTACTATGCTTTTTCACCTGGTTCACATAAGAACAAAGTTTCATAACTTCTTATTCAAACA	DArT
4657050_3	II	170.096	CTGCAGGACTTCAGTTTCGAGGACAAAAAATATGGCTAGCTGCAATAGATGAATTAC	DArT
3554143_3	II	171.821	CTGCAGGACAGTTCCTTAGAGCTGGACCAGGTGGAAGAGCTGAGGATTGGTTGAGGGCTACTGGTGTTCC	DArT
5252205_3	II	172.32	CTGCAGAACCCAAAACTAGCGTTAC	DArT
3563388_3	II	172.353	CTGCAGTTTTCGTATCAGACATAGTTTACACAAGCATAAGAGGAACTTATGATATCAAACATCCTCCTAT	DArT
4662093_4	II	172.391	CTGCAGTTCTGCAATTTGTCCCCTGCATCCGTTCCGGTAGTTTTTCCGATATTGGGCCACGTAGATACAT	DArT
3556951_3	II	172.487	CTGCAGTCAATATTTTCCCACATTTACACCAGCAAGATAATAGTGACGGTTTGATCTCGATCAAGAAAAA	DArT
3557439_2	II	172.582	CTGCAGCTTCATCTTCAACTATTTCCCTAAAAGGGGTCCTCAGGAACAGGATATCCAGTTGAACTTGTTG	DArT
4656200_3	II	172.668	CTGCAGAAAGGTACACTGACTAATTTTATTCATGTGAGAATTAC	DArT
3564981_3	II	172.709	CTGCAGCAGCAAACAATATGTAGGCCTCAGTGTTGTCTGCTATTCCCGCTTTGTATAGTTCAGCACTTGA	DArT
5251918_3	II	173.052	CTGCAGTAGAATGCAACGATATGTTATAATATATAAATGCATAGCTTTTCATTCTTGGACCCACAACCAT	DArT
3553294_3	II	173.052	CTGCAGGTTGTATATATATTAGATCAAGTGCGTGCACTTGAGAACGAGATGCTCCTTAGGATCAAGAAAC	DArT
3544077_3	II	173.052	CTGCAGGTGCCTTTTCTCCAGGACCCTACACATTTTAGAGGGGAAGGTGAAATGGTTAC	DArT
3536014_3	II	173.052	CTGCAGCTTTATACCCAACCCACCCTCTCAAACAGATAAACTGAAAAAGCCCTCGTCCATACATTACAGA	DArT
3563803_4	II	173.052	CTGCAGATTTAGCAAGCAAGCAAGTATTTGAGTTATTTATACCATCTTTGCCAACAGAAAGAAAGCCATC	DArT
3537783_4	II	173.052	CTGCAGACCCAGGGAATGAGATCCGGTGTCCTGCCGTATAGAAGTACCCTATCTGCTTTGAAGAAAATAG	DArT
3554407_1	II	173.153	CTGCAGAGTTTGACAACACATTTGGTTGGGATAACAAACATGTTGGAGCAAGGATACTTCTTTCAAAGGT	DArT
4662667_3	II	173.379	CTGCAGTCCCTTCGGATTGACGGGACCTCTACCATCTGAGGAGAAATAAAAGCATTTGCAAAAGTGTATA	DArT
3565297_1	II	173.476	CTGCAGATTGCATAGAAAAATAAATTCAACTAGTCCAACATATAATGCACACAGTTTGATGTTATATGAC	DArT
4658785_3	II	173.53	CTGCAGTCCCTTCGGATTGACGAGACCTCTACCATCTGAGGAGAAATAAAAGCATTTGAAAAAGTGTATA	DArT
4661402_4	II	173.53	CTGCAGGGGACGATTCTCATCCAGAAACAGAAAATATATATAGGATGGTTGATGAGATAATAAAGAGGTT	DArT
3563762_4	II	173.53	CTGCAGGAACCTATTAGGACTTTTCCTCAGTCAATGATATCTCTCTCACAAGCATTGGTATCACTTGGGA	DArT
3563772_3	II	173.564	CTGCAGCACAAAAGGAGTAGGAGCTACAGCTCCCGATTTTTCAAAAGCGCGGGAGCTTGATGACGGGCTC	DArT
3564365_3	II	173.577	CTGCAGCAAGCAGGGCCCTCTTGAATAATTTGACGTCTTGAGTAATTTGAAGCCCATGTTCTAATAAAAT	DArT
3549537_1	II	173.637	CTGCAGTCACTTTGTCTTTCTAATTATCCAAGTAATAAGAAGATCCTTATCAAGACGTCCATTTATTTCT	DArT
3551861_3	II	173.655	CTGCAGTGTCGCTAACTTTTCGTATTGCAAAGACTATACAAAATTAATTAC	DArT
3537785_3	II	173.655	CTGCAGCAGAGGCAGTTCATGTCCATTTTTGCACACATTTCAGGCTAAGAGACCACAGTGCAAGTTCTTC	DArT
5251778_2	II	174.284	CTGCAGAAAGCAGAACAATCACATGCCCAAGCTGTACAAACTACACGTGCTGTATGACTAACTGTTTGGT	DArT
3555817_3	II	175.176	CTGCAGCCTCCGACTGACAATCTTTTCAGTGACTATGCTTCTACTTTGGAAAAGCTTCTCCATAAAATTC	DArT
3543958_3	II	175.623	CTGCAGCATCTGTTCATTTCAACTAAATCAAATGTGTTGACTGTTGAGTATATGAAAAAACTAGAGCTCA	DArT
4661210_3	II	175.928	CTGCAGATGCAGGATGGCGCAGTTTCGCTGCTGTTATAGATTTCAGCCGTTGATTTTAC	DArT
4661262_3	II	176.059	CTGCAGTTTGATAGTTTTTGGTAAGTATTTGAATTGTATTTTCTTTTTAC	DArT
4660976_3	II	176.059	CTGCAGTGTTCATAGGAGGAAAGCTTGTGGGTTCTACCAATGAAGTTATGTCCCTTCACCTAAGGGGTTC	DArT
4662859_3	II	176.179	CTGCAGTTACTTGAAGAATAAACTGCAAGCCGGCTTAC	DArT
3552065_3	II	176.278	CTGCAGCTGACTGTTTTTCTTTCTTTCTTCCCAGAAGAATAATGGTTGCGAATTCTTCTTCGGATAATAC	DArT
3538529_3	II	176.278	CTGCAGCGGAGAAGACTCAACTGATTTATTTATAGGTCTAAGAAAAATTTTAC	DArT
3564881_4	II	176.278	CTGCAGCCATGAAAGAGAACAACCAGAAGATGACGAGGATGGTGAAACAATTGGGGGCCTTTTTGGCTTT	DArT
3563858_3	II	176.387	CTGCAGCATGTGAGTTGTCATCTGACACAGATGTTTCATCAGTGGGACTACTTGATATAGCTTGCACAGA	DArT
4662009_3	II	176.472	CTGCAGCTCTAAAGTAAACCTCTTTGAGGCTCTTATCCACCTTTTGAATCATATCTTCATCTTTCAATCT	DArT
4663153_3	II	176.642	CTGCAGTTCTTCCTAGAATGAAGTAGCTAAATTCAAAATTGAAAATGTCAGATAGTAGTCTCTCATACTT	DArT
3550304_3	II	176.957	CTGCAGTCGATTGTGGTAATTTCTGCCGAGCAAGTTTCTAGACAAATGAAGGAAGGTTAC	DArT
3553783_3	II	176.957	CTGCAGGTTTCATTGCCATGTATGCAACTTTAGCAAGTCGAGATGTGGTAAGGGTTCAACCAGTTACAGA	DArT
3565350_3	II	176.957	CTGCAGGTATATAATATGGAAAATAACCGGATACTCTCCTTTTGTTCATTGCTATATTTCAGTTGTCTGA	DArT
3568875_3	II	176.957	CTGCAGGGAGTTGTTTGGGTGCTCATAAAACAACACCATGTGCCTTTCTTACTCTATATACTCTCTTACA	DArT
3546373_3	II	176.957	CTGCAGGACCTATCATTGCATATGTTGTGACACTTTTATTTGAATCATCTACTAACTTCAATAGTGGAAT	DArT
3564217_3	II	176.957	CTGCAGACGAAGCAAGCATTTAGTACATGAATAATTGCAACACTTATCAGTAGTAAATCTAAATATCTCT	DArT
4660470_3	II	176.957	CTGCAGAAACTTGAGCAGCTTTATGGAGAGTCTTTAGATGAGAACACAAGGCTATATGCGAAGTATTATA	DArT
3538495_3	II	177.152	CTGCAGCTCTGAATCGCTCAGCTAGTGAAAATGGTGTGATATTTTTTCTACTTCATTCAATGCTGTTTGT	DArT
3546958_3	II	177.152	CTGCAGAGAAGGCACCAGTAGAACCCAAGGCCGAGAAAAAGATCCCGAAGGATTCATCCTCCACCGACAA	DArT
5251826_3	II	177.152	CTGCAGAAGCTGCATGAGAGAAATACCTACTTAC	DArT
5251896_3	II	177.342	CTGCAGGCTTCTTTGCCGCTGGTTTCTTCTCTCCCTTGGGTGCCATGGCAGATGAAAAGAGTGAAACGAA	DArT
3554568_3	II	177.566	CTGCAGTCTTTGTTGCTCGTAATCGGTTTGCCGTGCTTGAGAAGAGCACCAATCAAGTCCTTATCAAAAG	DArT
3554180_3	II	177.608	CTGCAGGAGTCCCGTGATCATGCTTAGATATTAGTGGGACACTGTCTGGATCGGGATTGGGCAAAATACT	DArT
3566527_3	II	178.102	CTGCAGCACCTGCATCATTGTCGACACCACCAAACAGTATATTCAAATTTGGACTTGGTTCAAATCAAAA	DArT
3562068_3	II	178.292	CTGCAGCACCTGCATCATTGTCGACACCACCAAACAGTATATTCAAATTTGGACTTAGTTCAAATCAAAA	DArT
3554741_3	II	179.606	CTGCAGTTGCATTTTTCAGAAGATTTTCATTACTTGCAAAAATCCAAAAAGAAGTCATAATGAGAACACA	DArT
3540684_3	II	179.825	CTGCAGTTGCATTTTTCAGAAGATTTTCATTACTTGCAAAAGTCCAAAAAGAAGTCATAATGAGAACACA	DArT
3556495_3	II	182.186	CTGCAGCCCTTGGGCCAACAACGCTGGTCCTAGATGTGAGGGCTAATCAATTAC	DArT
4661835_3	II	183.325	CTGCAGAACCATCGCCGATGTGAGAAGGACTCCATGATGACTCCTGAACATCATCGGCAGCAGGCGATTG	DArT
3549995_3	II	185.27	CTGCAGCCAAAATCTATTTAGTCATCACCTATGGTACTCTCGATGTTACTTGATTCATGTTTTTTCATAT	DArT
4662627_3	II	185.719	CTGCAGAAATTGAATTGAACTCATTGGACAAGCTTACAATATCATTGGTTATTGATAGTATTGCATGAAA	DArT
5252223_3	II	185.775	CTGCAGTAGCCATGGTTTGACGATCATTACAATCACCAACAACCTGCATTTGGAATACATTCAGTTCCAA	DArT
3566231_2	II	186.617	CTGCAGTGTGGGATTATCAACACAACACTGGTTTGCAGATGTTTTTCAAACCTATGATTTAGATGACATA	DArT
3550780_4	II	187.059	CTGCAGTGGATCATGACTTGTTTTATATACTGAAAGCTCTTAC	DArT
5252006_3	II	187.236	CTGCAGGAAGATCGAGTTTTCTACAGAAATGGAAGTTTTGATCCAACGCAGAAGATGTAGAAGAATCCAG	DArT
3563036_2	II	187.391	CTGCAGAACCACCAGAAGGTAAGATAACAACAGTAGGGTAACAGGGAAAATTTTTAGTGATTATGCGGCC	DArT
4663213_3	II	187.477	CTGCAGAGGATCCATATCCATAGTTACATTCAAATTATTAC	DArT
3538762_3	II	187.546	CTGCAGTGTGTGATTATCAACACAACACTGGTTTGCAGATGTTTTTCAAACCTATGATTTAGATGACATA	DArT
4660419_3	II	187.546	CTGCAGGTGATGTTGCTGCGCTAGGCTGGTGGGACTTGTTTATCAACTACGGGTATAGTCAATTTCTCTT	DArT
3567887_1	II	188.166	CTGCAGAACCAAAATCATTACAAAGTAGCAACTTGAATGAAGCCTCCTCTTATTCAAAAATAATAAAGAG	DArT
3542172_3	II	188.604	CTGCAGCAAAGTTCTGATTACTCCATGCATGGAATGAGTAGTTCTGGTGATCCTTTTCAAATGAGAAATT	DArT
3566140_2	II	188.604	CTGCAGAACAAGTATAAAATTGCTGGTCAAATTTGTGAATATGCCCATATCCATGTTCTTCCAAGACTTT	DArT
4662211_4	II	188.677	CTGCAGATAAGAGTAGCCATTGTCTTCTTGATGATATGAGTTTGTACATGGAGAATCTGACCGAATTATA	DArT
3553951_2	II	188.677	CTGCAGAATTTGAATTTCAAAACTTCAAAACTCACTTCACATTAC	DArT
3536884_2	II	188.677	CTGCAGAATTTGAATTTCAAAACTTCAAAACTCACTTCAAATTAC	DArT
4663525_2	II	188.74	CTGCAGCTGAAACACTACCCATGAAAAAATCAATAAGAAAATGGCTATTTTCTGCTGGAGCAGCAACAAA	DArT
4661436_3	II	188.779	CTGCAGATGATCATTAGTTTGACTGTCTCAAAATAGGGAAGTTATTGATTTACCATTTATCCTGCAAGTA	DArT
3546899_3	II	189.699	CTGCAGCTTTGACTACTGCTAGATGTTCGGCTACAGCAGGTGAAAAAGCAAGATGTACCTCTGAAGTAGA	DArT
4661391_2	II	191.853	CTGCAGCTGCAAAACATAACAAAAACAAAACAAATTCTCAACCAAACACGAAAGTCGTTACACATTCGAT	DArT
3543314_2	II	192.877	CTGCAGAGTAATCCAATCTCGGAAAAATAGTCTCAGCACAGTATCTCGGAACAGAGAAACCTCCACCATT	DArT
5252154_1	II	193.39	CTGCAGCAAGTAAATGCCTGAACAGAAAAGAGCACAGTAAGAATTCTATGCAAAGTTATCAGCAATTACA	DArT
3550552_2	II	193.963	CTGCAGTTCCTCACCAGGTGTGTTACAAAGCTTTCTTTACTACTGTGTCAAATCCTTCTATTACAGGGAT	DArT
3554308_2	II	193.963	CTGCAGATAAATAAGCATACACTTATTAGCCTAAACTCTATACCATCAACGCTATTCGAAAATTGATTGC	DArT
3565207_3	II	193.985	CTGCAGGTTATAACTCTGCATCAGCCGAAAGCATTCACAGATCAGAGTTGCCTTAC	DArT
3554689_3	II	193.985	CTGCAGGTTATAACTCTGCATCAGCCGAAAGCATTCACAGATCACAGTTGCCTTAC	DArT
3545054_1	II	194.193	CTGCAGGCATAAGTAGCTTCTGTATGACATTAGAGAAACGACATCCGGTGGCAAGTCGCACTTCTAGAAA	DArT
3643008_2	II	194.729	CTGCAGATTTGATTCCAAGATTTGATGGAAGGGAGGCCTATTGGTGGCTAATCCCGGCAGAGCAATATTT	DArT
3539349_2	II	196.08	CTGCAGAAATAAAATGAATGAGGATATTGAGGATATTGATTATATTGAATACATGTTTAC	DArT
3547788_2	II	197.045	CTGCAGAGCTTCTTATCTAAATCAATAATAATTCACTAGCAGAAAATATAGCATACAAGTTTAC	DArT
4663007_4	II	197.335	CTGCAGTGAGGGCCTCAAACCTTAGTTGTGAGCTTGGTGAGGCACAGGTGGACACACACACACTACCCAC	DArT
3559950_2	II	197.335	CTGCAGATTTTAGATTGTATACCATGAAATCTAATGATCTTCCTTCCTAGACATTTGTACTAATGTTTAT	DArT
3549178_2	II	197.335	CTGCAGATGTAAAGCACCTTTTCATGTGGAATATACTTTGGGTTAC	DArT
3565377_4	II	197.817	CTGCAGTATGACACTCCAGAGGCTTTCTCTCTGACTGCCATTGTTGGGCTCCCCTTGGAGTCAAGTTCTC	DArT
4661556_4	II	197.903	CTGCAGTATTATGACACTCCAGAGGCTTTCTCTCTGACTGCCATAGTTGGGCTCCCCTTGGAGTCAGGTT	DArT
3551212_2	II	197.927	CTGCAGGTTTTCCTGTCAGCAATTCCAGCAGAATGACCCCAAAGCTATACACATTCCCTGCCATTGTTAC	DArT
3565027_2	II	197.927	CTGCAGAAGTTTTTCTTTCAAACTTTGGAGCCACAAACTTTTGAGCCACAGGTGCTGTCCTTGTTTCTCT	DArT
4663456_2	II	198.075	CTGCAGAATCACATGCAATTTGAAGACCTATTTTCATGTTCTAAAAACAGTTCCAATATTTGATAGCACA	DArT
4662992_2	II	198.487	CTGCAGTTTAGGAGGCAGTTTTCAAAAGCCCTCTGTTGTATAACTTGTCCATTAC	DArT
4661104_2	II	198.59	CTGCAGTGAAAAAAGCATAGCCCCAGTAGGTCAATGGCAAAGATGCCTGACTAAGGAGGGTTAGACCAAG	DArT
3564884_4	II	198.59	CTGCAGTATTATAAGTTACCGAAAATTATTTGACAGGATTCAGTGTATACAGTGAATAGGAAAGTAAGCA	DArT
4662735_4	II	198.59	CTGCAGACTGATTATCACATAATATAACAGGGAGAGTAGTGAGGATGCCAAGTTCTTTTAGAAGAGTCTG	DArT
3535595_1	II	198.59	CTGCAGAATATATGCCAATTTGTTCACAATTCTAGTTCATTGGATAGTAAAACAGTTGTCTCCATTACAG	DArT
3564676_1	II	198.857	CTGCAGTTCGTGATTATATTTATCTTTTTCGGATAGGCGGACAAAAGCAAGACCTTCTTATTATATCAAA	DArT
3565416_3	II	198.857	CTGCAGAGAAGTGCTCCACACTGCTATAAAGGCGGCGACAAAACCTTTCGTGTTTACACTCACATCAGTA	DArT
3543520_1	II	198.972	CTGCAGCTAAAACAGAAAAACAGCTTTCCTTTTTTTCTTGATACTGAAGCAATAAGCATGAGAAAGACAC	DArT
3641961_3	II	198.972	CTGCAGCCCAACAGATATGACACTGGTGGCAACAGGAGGTGGTGATGACAAAGGATTTCTCTGGCAGATC	DArT
3548389_2	II	199.125	CTGCAGCAATATGTAAGTTCGAAACTCCACTACATTTGGTGTAACATATTGCATTTACTATTTGTTTCTA	DArT
3564726_2	II	199.705	CTGCAGTGGCTTATGCCTATTGTATGACCACCTGAGAGTGCTACTACATCTGTTGGGTTAC	DArT
3554921_2	II	199.929	CTGCAGTGGCTTATGCCTATTGTGTGACCACCTGAGAGTGCTACTACATCTGTTGGGTTAC	DArT
3547530_2	II	202.294	CTGCAGGTTTGGTTCAGTTTTTTAGAGGTTATTGTGGTGTGCCGGATGCGGTTCTTTAC	DArT
4657450_2	II	203.084	CTGCAGAACAGCATTGTCCACGAGTGGTATACCAGCACAATCTGTAACTCATTCACTAAATGACCAACAA	DArT
4663117_1	II	203.716	CTGCAGGCTGTTCCCACTATACATCTCTTCATTTTCCCCCAAAATACACAAAATCATATCATATAATTTT	DArT
4662238_1	II	203.716	CTGCAGGCTGTGTTGAAGCAATCAGCTGAAAATTCTTGACGGATGCAACGGTCACGCGTCCCCTAAAGTT	DArT
3556469_1	II	203.775	CTGCAGTTGATGCGTTTCATCGCCAGCTGCCCGACGAGCTACCACTGCCAGCTCCATCTCCTGTTGAGGA	DArT
4662797_4	II	203.874	CTGCAGCGAGAGAGGGGGACGAAAAAGAGGAAGACGAAAAAAGAGGAGAGATACAGCAGAAGAAGATACA	DArT
4663694_2	II	203.874	CTGCAGAACTGGATGTCATTCACAATAAAATCTGGTAATCTGCAATCTTCAAGTATATATGGTCATTACA	DArT
3541901_2	II	203.953	CTGCAGTATGAGAAACGTGTTATATTCTTTCAAGAAATGTGAGTTTTGGACAACTTGGATGGAAGACAAA	DArT
3642802_4	II	204.156	CTGCAGTTTATTATTGGGCGACTTTATTGCAACGGCACAACACCTTTAGTGTGTTGGGCTGAGGGAGTGA	DArT
3549729_3	II	204.427	CTGCAGTATTCTATGCTTTCCAAATTTCACCTTTATGTTATTTGTATATCATTTGCGAAATTTGTTTTCT	DArT
3547670_1	II	204.664	CTGCAGTTCAGGTGCCTCGAGGAATTTTAGAATCCGAGTGAATGCAACTTTTGCCTGAATGACCACCCCA	DArT
3560006_2	II	205.56	CTGCAGCTGAAGACATTGTTTCTGATCAGTGGAGCCTTTCAAACACCAGTTGGAGCATTTCTTCTAAAAC	DArT
4662997_2	II	205.624	CTGCAGTCTGAATAATACTTGTAAAACTATACCACAACATGAATTTTGTTCTCTTGGATAATATTTGTAA	DArT
4661499_4	II	205.799	CTGCAGCCATTCGATCGCCCATTCTGCTAAATTCACCTGTTCCCTAGTCAGTTGTGGATCAACGGCCGGT	DArT
3565014_3	II	208.827	CTGCAGAGAGTATGGATTGCAATCCTCTACGACTTCCTCTGACGAGATCGACTTTTGTGCTGTATGCCTG	DArT
3545431_1	II	210.378	CTGCAGTTACTTCTTCATCTTCGGCTGGACCTACTCAAATGCTCAGAGATTTTTCATTGGAAGTTTATGA	DArT
4662675_2	II	210.864	CTGCAGTTGCGCGCAGAGGATACCCGATTTTTACTGTAAAAAAACAATGTTTTTTGTCTGCATTTGTTTA	DArT
3564212_2	II	211.181	CTGCAGATGGAAATGGTGTTGTTTTTGATGTATTAGCTGAAGATTTAGATACATATCTTGCTGGTAGATA	DArT
3567476_2	II	211.613	CTGCAGCATAGCTGAAAGAAAATGAATCAAGTAATTGTAACATTTCTTTGCCATTTCTCTATGTAAATAA	DArT
3564777_2	II	211.717	CTGCAGATTTCACTACCGAGAGATTGTTCAAGTAAATTGACACAGAATCGATATCTATCTTTGTCTCAAT	DArT
4659972_1	II	212.283	CTGCAGAGTTGTGTTTTATTTATATGCATAGAAGGTGATGTCCAAAATTGGCACAAACTAGTCGTAGTAT	DArT
3556997_2	II	212.283	CTGCAGAAATGATAACTCAAGTGTCTGATAGGTTTGTTTTTATTTGCCTATATATGGTGTGTAATGCTTT	DArT
3554603_2	II	212.849	CTGCAGATCAGATGTTGTTAGATGTGCCATTGCACAGGGAAAGCCCACAAAAATGCCAGATTTTATGCAT	DArT
3550930_2	II	213.79	CTGCAGCAGTATCCGAAAACCAAACTATATCTGAAAACCAAGCTAATATTCAGTGTGTATGTTTCCTCGT	DArT
3562847_1	II	213.947	CTGCAGGTCGTATACATCAGGCGCCTTTTCAGCAAATCTGTGGCTTACAACCGTGTTTGAGTTCCGTCCC	DArT
3559799_1	II	213.947	CTGCAGGTCGTATACATCAGGCGCCTTTTCAGCAAATCTGTGGCTTACAACCGTGTTTGAGTTCCCTCCC	DArT
3565942_2	II	213.947	CTGCAGCAGATAATCACAAAGCACTGGACCTGATACTATAGGAACAAAATAGTTTCACACAACTATGATA	DArT
5252028_3	II	214.001	CTGCAGCAAATTGGCAAGTAGTTTCTTAC	DArT
5252043_3	II	214.402	CTGCAGGCACACACAATCTGTTTATAAAAGATCACCCAAAAACACCTACTTTCAAGACCACTCTACTAAC	DArT
4663174_2	II	214.402	CTGCAGATGACTATAACTACCACTCATAACTTGGATTGATCCCACAAGAACAGTAACACCATGGTAATTC	DArT
3568883_2	II	214.496	CTGCAGAGAAAGTCTGTGGTTCGAATTACAACTGGAAGCCAGGCACTTGATGAATTGCTAGGAGGTAGCT	DArT
3547761_4	II	215.226	CTGCAGAGTGCAGGTTCTGGGACTTGATGTTACAGTTCATTTGGTGCGAGTAATTACTACTGTTAC	DArT
4660593_2	II	215.956	CTGCAGATGCATGCGATAACGGCATGGGAGATGAAGAGCTCAGCCCTCGTTTAC	DArT
3556183_1	II	218.312	CTGCAGCCGTGAATTGAATTGATCACCGAATAAAAAAGACGCTTAC	DArT
3553947_3	II	218.577	CTGCAGCCGCAGCTCCAGATGATATTCCAACCTAAAACAATATCAACAAATTAGCCCAATCAGAACGAGA	DArT
3547267_4	II	218.644	CTGCAGAATCACACTCAAGGCTCTAAGGCATCTCAATTTCGATCCTGTAATTTCCGACAGGCTTCTTACA	DArT
4656399_2	II	218.691	CTGCAGTTACAAATGGAGGATGCTACATGTTTTACACCAAAAAAATGCTAGGGTAGCTGTAGGTTTAGCA	DArT
3542017_2	II	218.691	CTGCAGTGGTCATATCAGAAGACATTTTTCGTCCTTCCGTCTCAGAGGCGATTTGCTTCCATCCCATTTT	DArT
3556277_1	II	218.691	CTGCAGTAAACATGGTGTACGGAGCTACAGGTAAATATTTCCACCAACACTTCTTTGTTATTTTGATATA	DArT
5251715_1	II	218.691	CTGCAGGGTGTACCTGGGATGATCACAAATTTAC	DArT
3553860_2	II	218.71	CTGCAGTGCTGCGTCTTTGTGAACCTCTTCAATCACCTCGCGCCATTATTTTCTAACTCAGGTTTGAAGA	DArT
4663216_3	II	218.754	CTGCAGGGTGTAGCGCTGAATGAAGAATCAAGAGAGTTGGTTTTGATAAATCCATAGATCTCTAATAAGT	DArT
5252251_3	II	218.754	CTGCAGCATCTTGAGGAGCTACTTAC	DArT
3551295_2	II	218.794	CTGCAGTGCTGCGCCTTTGTGAACCTCTTCAATCACCTCGCGCCATTATTTTCTAACTCAGGTTTGAAGA	DArT
3539528_2	II	218.794	CTGCAGAACCATGGCAGCAGCAGTGCTTGCTGCTCGCACCATCACTAAGGGAGAGTCTAATGTTAC	DArT
3540867_1	II	218.81	CTGCAGAGGAAAATCTGGAGGCACAATATTGTATCCCAGTTGTGGTATTAGATTCGAATTATATCCGTTC	DArT
3554834_1	II	219.64	CTGCAGAAGCTGCTGCACATGAAACTCTTGGAAAACGGTATACACCAGCAACTTTTGATAGCTCGCGTTT	DArT
4659341_1	II	220.052	CTGCAGTTGGATCAGTGGAAGGAATTATCTCAGACCTCAAGACTTATAAGCCATTAC	DArT
3554775_1	II	221.691	CTGCAGAATATTATTCAGCAGCTTACCATCTTGATCCAAACACCAAGATGTTCATGAATGAGTATAACAC	DArT
3552592_2	II	221.793	CTGCAGTAATCGCACTGTAAAATATTGAATTCATCGAAGGCAATGAAAACTTACAAAGATATTGTTGTGA	DArT
3553986_1	II	222.875	CTGCAGTTTCTGTGACTGAAGCAATGCCTAGTATGGATAAATCATCTTTACCTGGCCAAGATGAACCAAC	DArT
3557351_1	II	222.875	CTGCAGTTTCTGTGACTGAAGCAATGCCTAGTACGGATAAATCATCTTTACCTGGCCAAGATGAACCAAC	DArT
4662776_1	II	222.875	CTGCAGACCATGTTGTATGCATGAACAATTTCAACATTACACAAGACATAGATCTCACCTAACGTTCCTT	DArT
3553927_1	II	223.742	CTGCAGGAACTTCAACAGGTGGCAAAGCTTCCTGTTTCCATCCACATAAAGCATCATATGCATTAC	DArT
3560573_1	II	224.01	CTGCAGTACCGTTGAAGAGCTGTTGTAGCTGTTCTGCCAAGTTCATGTTTGAAGAAACTTAC	DArT
5251988_3	II	224.125	CTGCAGCTACGAAATACTCCCTCCGATTTAC	DArT
4656298_1	II	224.189	CTGCAGTATCTGTATGTGTTCTTTTCTCTATGTAGCATAAACACTTCATTGTCGACATGATACTGAAACA	DArT
5251868_3	II	224.189	CTGCAGAGGGTTGAGTACAGGGATTCAGTAGTGGCTCGGGAAGAGTTGCATTGACCTTTTCCTTTTCAAC	DArT
3563155_3	II	224.338	CTGCAGATCAAGAACTGCACAAAACTGAATTCCCTTTGGTTCACCATTGGAATTGAGGTGTGGCGCGATC	DArT
4661162_4	II	224.413	CTGCAGAAGAGACTCTGATGTAGAATTGCAGAAGATGAGAATGGTGAAGTACAAGGTCAAAAATGCAGAG	DArT
4662894_1	II	224.488	CTGCAGCACCAATTCCAAATGGTACTGTATAGAAAGTTGCGATGGTATTGAGACTACATAAAAATGGAAA	DArT
4654680_3	II	224.488	CTGCAGACAGACTGGTAGTGACTACTTATAAATCTTTAGGAACTGCTTTTATTGTTATATATTAGAGACT	DArT
4661291_1	II	224.509	CTGCAGTTTTTTTTCTTCATTTAGCCATATTTCATTACTTCTAGGCTATGTAAGAATCTTTCATTGTGTA	DArT
3542820_1	II	224.509	CTGCAGAGTTTAGCTAAATTTCCGCAGGAAACACGTTTTCTGCGGTTTATGATTCCCAGTTAC	DArT
3538252_3	II	224.547	CTGCAGTAGTGGTGGCTATCTAGTTTTCTTTCTTTATTTTTTTTCTTCTGAAAACTTGGTATAGCCATCT	DArT
3542205_1	II	224.547	CTGCAGCATTATCCGCAGGAAAACATTTTCAGTGACAGCCTATGCTAGTAGGGATATGAATTTTTACAGA	DArT
3567369_1	II	224.547	CTGCAGAAGGTATAGCAAAGCGCAAAAACTCCCAAATTCCTTGGAACAGCTCCATAGAAATTGGAGATCT	DArT
3548129_3	II	224.637	CTGCAGAAGGTATAGCAAAGCGGAAAAACTCCCAAATTCCTTGGAAGAGCTCCATCGAAATCGGAGCTCT	DArT
4661453_3	II	224.637	CTGCAGAAAGCTCAATAGTAATGGCATAAAATTATACATGGTTAC	DArT
4655920_1	II	224.637	CTGCAGAAAATTTCATAGAAAAATTTATAGGAAACCCGTATATTTTCCTACCGTTTTTAC	DArT
3545670_1	II	225.085	CTGCAGCATGAGAGTTGATCTGAGTCTGCCAAATGTTCACGTCTTCATGGTCATTCGGTTGGGATCCATG	DArT
3547796_3	II	225.186	CTGCAGTTTCCGGAGAGCTCGTTAGTCAGAGCAGAGTACAACGAAGCAAACGCGCCGGCGTTCGACTGCA	DArT
3554545_3	II	225.186	CTGCAGTTGCAGGCATTGGAAACCTGGTTACAATTTTGAAAGAAAAGCACAATGCCCCCTACTAGGAAAA	DArT
3549015_1	II	225.186	CTGCAGTGTTTAGCTCCCTGTGCAGACATGAATACTTTTTCCCTAAATAACTTGCAAGTTTTTCTGTTAG	DArT
4663354_1	II	225.186	CTGCAGCAGATCGTTGATTTGAAACGGTTTCAGCTAAATGAGGAGAATGATCATTCTACAAAAATAAATG	DArT
3566267_4	II	225.857	CTGCAGAATGGTTCTCCGCTCTTGATCGTTGAACATTATCTGTCGCAAGAAATTGAACACTAAGATGTAT	DArT
3550555_1	II	226.63	CTGCAGAAACGTAGTGACAAACGAAATAGTTTACTAAAATTTCAAGTATCCACAACTGTCCAACCCAAAC	DArT
4661241_1	II	226.827	CTGCAGTGGATTTTTCTCTTCATATATGAACTTTTCAAGAGATCCATTAGACATGTATTCATATATCAGC	DArT
3557251_1	II	228.57	CTGCAGTGATGGCACTTTGATATCCTTGGGTCGCCTTGAACATCATGTTAGGGAAGAAATGAACAAGACA	DArT
3553700_3	II	230.086	CTGCAGCTCCAACAGATACTTGCTTTGTTCCGCTCTACAAGTAATATGAGAAAATCATAATGAAAATAAA	DArT
4663381_3	II	231.542	CTGCAGATGATGCTTTTCTCTGTCAAGGCTGTGATTCTTCGGTTCATTCTGCTAATTCCTTGGCTAGAAG	DArT
3544043_1	II	232.27	CTGCAGATAATCAACTCCTATCAAGACTATGAAAAGCTATTACAAACTCACCAAAAACACAAAAAATTGA	DArT
3555828_1	II	233.15	CTGCAGGCCCCACAAACGAGTTCTGCTCCTACTTCAACCCCCACAGTGTCTGTATCACCTCAAGCTCCCG	DArT
3560897_1	II	233.15	CTGCAGGACTCGCGGGCTGCGCAATTGCAGGCACTTGGGATACTGCTGGAGCTTCAGCTTGTTCAGGGAT	DArT
5251838_1	II	233.194	CTGCAGAGTTATTTTACTGGCTCTGTTTAC	DArT
4663104_3	II	233.194	CTGCAGAAACTATGTTCCTAAGCACAACACCTTGCAGATGTAATCTAATTTCTGTTCTTGAGAAAAGTAT	DArT
3566433_1	II	233.37	CTGCAGTTAGACACGTGCTCCTCAGACAGGTTTTGCTTACGCTATTCATAGTTACTCACGATAATTACAG	DArT
3565271_2	II	233.37	CTGCAGCAAGGATGCTAACTTTTCGACTATTATCAACAATACTGCTTAGTTTTGTTTTTAC	DArT
5252222_1	II	233.621	CTGCAGAACTTTTTATCCATAGACTCTATTCCTTAC	DArT
3551122_1	II	233.811	CTGCAGCAAATGGTAAGGAATTGTCCACTCTAGTGTACATCCGTATTGATAAGCTTGAGATATTTTCAAA	DArT
3561643_4	II	233.811	CTGCAGAACCGACACAGAAGCCACCACCATGAAAATACACCAACAAAGGTAGTTTTTTTTGTTGAGATTT	DArT
3563559_3	II	234.101	CTGCAGAACCGACACAGAAGCCACCACCATGAAAATACACCAACAAAGGTAGTTTTTTTTGTTGAGAATT	DArT
4657955_1	II	234.198	CTGCAGAGAACACTCTAGTCACATCTGAGCCTGATCAGTCTGGTGGCTGGGGAAAAGGTGGATGCAGTTC	DArT
3562893_1	II	234.246	CTGCAGGGACAACAAATCCATGGCCAACACTGTCCTTTCTCTTATCATTCTCCTTCACTTCCATTGTGTT	DArT
4662718_3	II	234.275	CTGCAGCATTCTTCTCAACAAGCCGAGGATGCATTATCTCAGGGCATGGAAGCATTGCAACAATCTCTTT	DArT
3565424_3	II	234.972	CTGCAGCATATGCCGCTGACTCAAAAGCTGCTTGTGCTGCATCGGCTACATCCTTATACTTTTTCCTACC	DArT
3554343_2	II	237.789	CTGCAGGAATGCCACATGAGTAGTTGATTCATCATGAGTCAAATGGGTCCAAGGTTTGGAAGGTACTCCC	DArT
3564324_2	II	238.012	CTGCAGGAATGCCACATGAGCAGTTGATTCATCATGAGTCAAATGGGTCCAAGGTTTGGAAGGTACTCCC	DArT
3565036_3	II	238.236	CTGCAGCATCACTGGCTTGACCAGTGGGGAAAGGCCTATTGGAATCTTTTAGACCTAGTATATAGTCATG	DArT
5252034_3	II	238.684	CTGCAGGGACACGTCACCACTCACGCTTAC	DArT
3563652_3	II	239.132	CTGCAGATTTTGGATTATCTTCAAAAGGAAGGCGATACGGAGAGAATTTGGAGTTCATTAGACAAGCTTC	DArT
3557088_2	II	240.065	CTGCAGTGTATCAATGTTAGCATGCTCTAACAATAATACAAATTTGTATTGCAAGATATCATTGTCTAAT	DArT
3547126_1	II	240.065	CTGCAGTAGAGGACCTGTTATCGATGAAGCTGCACTTGTGGAACACTTGAGACAGAACCCATTGTTTCGT	DArT
4659946_1	II	240.065	CTGCAGGGTTTTCAGATACCGGGTTTACAAAATCTATCATCTCCCGTGTTATTGAGAGCCAATGTCATCT	DArT
3555748_3	II	240.065	CTGCAGCCTCCTGTGTGTCAAGCATATATGCCTTTGTCATATCCAACCCATTTGCATCAAGAAGTTTTCC	DArT
3553413_4	II	240.377	CTGCAGTTCCTTGAACTCTTACCTTCTTCATCTTGGCGAGTCTTTCCTTGTTGACTAGATGATAAGTGGT	DArT
3541556_2	II	241.103	CTGCAGTTTTTCTTTTAGGTAAAACGTTTATTTCTTCATGAGAAACACTTGACTCTTGATTCAATAATAC	DArT
4662502_1	II	241.311	CTGCAGCGCCAATGAAAATCGCTCGAAAAACATGACCAGGTGCATCTGCAAGATACTCAATAAAAAATGC	DArT
3555904_1	II	241.663	CTGCAGGTTCAAACCTGAAATGATTCAATTCAAATTCTAATATCAACAAGGTTAC	DArT
3554250_1	II	241.663	CTGCAGGTTCAAACATGAAATGATTCAATTCAAATTCTAATATCAACAAGGTTAC	DArT
3545481_1	II	241.663	CTGCAGCTTGGGATGGTTACAAAAAGATTGGGGAATACTCTTTCCCCATTTACACGAGTATACCACACCC	DArT
3642474_1	II	241.663	CTGCAGACACTAGCGGAGAGTGACGGAAGTGGGAGGAGAGGAGCTCCGCCGGCGTCAAAGTCTGCTTTGG	DArT
3555858_1	II	241.815	CTGCAGTTATAAAGAATAGAGGAACAGAGAAAGTCAGAGGTGGAACAAACTGATTCAACTACAGTCCAAG	DArT
3564791_4	II	241.815	CTGCAGCCCAGCCTGAGATTCGTGAATGGTCAAAATCTGGGTGGCATACCAATACTGATGGTAGCATTCC	DArT
5252135_3	II	241.899	CTGCAGTTCTTGGTGGAGTTGACCATATATGGATTGTAAGATGCTTCATTTTCTTATATCGTTTGCGTTT	DArT
3564029_2	II	241.899	CTGCAGGCCTCTGTCCAGTGAAACTGGGCTTTATTATAGATATAAAGACAATTTGCTTCCATGTTGCATA	DArT
5252018_3	II	241.899	CTGCAGCTCATGTTGTCAAATATATTTTAC	DArT
4658220_3	II	241.952	CTGCAGTTTCTGTTTTAGGTAAGCATATTCTCGACTTCTGAAAGAAACTTTAC	DArT
3565210_4	II	241.952	CTGCAGGTTGCCTTTTGTGGTCTTCATGGTTTGTCATACAAGCAAAGATTAGCAAAAAGTATCCATATCA	DArT
4663479_4	II	242.067	CTGCAGTGACCTAATTGTGTATGTCAATAAAAAAGGTTTTCTTGATGTTTACAGGGACCTAATTATCTTG	DArT
3562533_4	II	242.067	CTGCAGGACACATGAAAAACTTCAGAAAAGATTCTAGAGAAGACTTGCGTTCCAACAATCTGACTGAATC	DArT
4662445_3	II	242.193	CTGCAGAGAACAGTAACAGCATCCCAAATTACAACAACAGGGAGAAAAAGAATGATAAAAATTAGAGTTA	DArT
3563563_2	II	242.319	CTGCAGTAAATGCTCCTTGATCACTCTCAATCACCACCAAAAGTTTCCTTTTGGGTTGCAGCACAAATTT	DArT
3552321_1	II	242.319	CTGCAGCAGCCGCAGGTTAGTTGTCGTACTAATCCAAAGAAGTTTTACATTCCTGCATTATATTTACAGA	DArT
4655142_2	II	242.369	CTGCAGTCAGACAGAGTTCAGAAATGGTTGTCAATCTGCATTGGCCATCTAAGAAATTCGTTCGTTACAG	DArT
3565873_2	II	242.532	CTGCAGACGAAGCTGCTTTGTTCTCTATAATTGCATCCTCCTTTTCTGGTATACTTATATCTTTTGAGAA	DArT
4662830_3	II	242.781	CTGCAGAACTCCACAGTTATAAGTGTGAGTTGAGCGAAATTCATTGAATTTCTCCCACTGGGACCTGAAT	DArT
3538386_1	II	243.075	CTGCAGCCCCTAAAGCTAGGTGTGGCTCTGATAATATTGCACATTTTCACTGTTGTAACTCCCTTTAGCT	DArT
3542765_1	II	243.075	CTGCAGCCCCTAAAGCTAGGTGTGGCTCTGATAATATTGCACATTTTCACTCTTGTAACTCCCTTTAGCT	DArT
3557941_2	II	244.845	CTGCAGCTCCAGAATGATCACTCCAAAGGATGTGTGAATACAACAATAACTTTTACCTGAGTTTTACAGA	DArT
4661692_1	II	246.203	CTGCAGCAAACAATCTTCTAGCTGCTGCAATTGATGCCCGGATTTTCCATGAATCAACACAATCAGATAA	DArT
4662227_3	II	246.203	CTGCAGAAAAGCACTCCAAGAAGAGAGTAACAGAGATTCAAATTCAGTTATTTTCAAATTATATGTGCTT	DArT
4656454_3	II	246.592	CTGCAGGGAAGTCAACTGGTTGCTTATGTTTTCTATCTTGCACAGGTGTATGGATTCTCATGGGTTGTGC	DArT
3546871_3	II	246.791	CTGCAGTCTAAGATGGATATAGTTTTATGCTGTGGACATGCATAAAATCATCTAACTATCTAACTATCTT	DArT
4660978_3	II	246.86	CTGCAGTTTTCTAGGTAGAAATCTTGAAACTTATCTAGATCCAATGGCGAAATAGAGTTCAGGGTAGTGG	DArT
3559686_3	II	247.021	CTGCAGGTTTATGGCATATCATGGTTGGTGATCTTTCTAATATTAGTTGTTTTGAAGGTTAGAAGCAAAC	DArT
5251797_3	II	247.021	CTGCAGAAAACCAGGGAATGTCGACTGATGTTATCACGAAAGCATTTATGGCAACAGAAGAAGAATTTCT	DArT
3563274_3	II	247.205	CTGCAGTAGCTGTAATCCTATAACCATTATCCCACCGTTTATGGATTCCTTCACTCGGATAGAGGAAATC	DArT
4661403_2	II	248.201	CTGCAGATATGTTGCTTCTGCATAATGGTTGGCATCTGGTCTGGTATGTTCATGGTTTTGGAGCCCTGAA	DArT
3569278_1	II	248.738	CTGCAGGTAACTATGCAGAATTGGGAAAAAAATTCATAAACAGAATACATTTTTATGAAGTCCTGAAAAT	DArT
3544354_3	II	248.992	CTGCAGAAACAACAAACACCTTATCAGTCCAAAATTAC	DArT
3542034_2	II	249.065	CTGCAGAGAACTTGCTCTGATACCAAGTAGAAAAGAATGAGAGGAGAATAATTCCTTGCTGGGGATTTCT	DArT
3563151_3	II	249.065	CTGCAGACCAGGAGTGGTAAGGGTATTAGAAGAGTTCAAGACCTCTATATACGGGGAGAATTATGACGAG	DArT
5252236_3	II	249.155	CTGCAGCACAACTGAATTCAGTTACAGCTTTAC	DArT
3565650_3	II	249.885	CTGCAGAGGGCTAAAGTACCAATCTCTATATGCTTTTTAGCATGCATAGTTTTACATCAACTTGAGTTTA	DArT
3565088_3	III	0	CTGCAGCATAAAAGGCAGAAAGGTCATGTCGATGTCTTCAACTTGTCTGAACACTCGCCATGATCCACCG	DArT
3538408_3	III	0.725	CTGCAGCATAAAAGGCAGAAAGGTCATGTCGATGTCTTCAACTTGTCTGAACACTCGCCATGATCCGCCG	DArT
3555157_1	III	2.461	CTGCAGGCCCCTGCTTGTTTCAGGATACTACATACTGTCACATTTTTACAACTTCTTATACATTATTTGG	DArT
3568609_1	III	2.461	CTGCAGGCCCCTGCTTGTTTCAGGATACTACATACTGTCACATTTTTACAACATCTTATACATTATTTGG	DArT
3564078_2	III	2.894	CTGCAGCAACTTGATGTCAATAATGATTTGCTTGATGAGGAGGTCTATGCGCAGCAACCTCAAGGTTTTG	DArT
3566657_2	III	2.894	CTGCAGACAACCACCAAGTTCTTGTGATCCGAAGTTCAACCAAACTGTCTTGGATACATGGCCTCTGGTT	DArT
3541717_2	III	2.981	CTGCAGTATAAGTTGTTTTCAGCTTATTTTTACAAGGTCTCTAAAATAGTTTTGTAGAAACTGCTTATAC	DArT
3563421_2	III	3.154	CTGCAGAACAGATTCAAAATTTATCAGAATAGCAATAGTGATCTACCCACACATCATAATGTTTCAGAGA	DArT
4662338_3	III	3.327	CTGCAGCCAGTGCCAGCCTCGTTGTTGTTGACAGTTGAGCCGGTGAGGGCTTGCCACTACTGTGTAGGAT	DArT
4657698_3	III	3.327	CTGCAGCACTGGATCCCTTCAACTCAGGAGGTGGGGATCATAATAACTCTTTTATAAGTTAC	DArT
3641845_3	III	4.194	CTGCAGTAACCACCATCTTAGCCACCACCATAGCCATCACCGTGATAGTTGTCGGGAACACCTGTCATAA	DArT
4663534_4	III	4.948	CTGCAGGGAAGAAAATTACACACAAACCATATAGTCAATTGTTTGTCAAGAACATCTGAAAACATAAAAT	DArT
4662306_2	III	5.294	CTGCAGTTTCGAGTTGACTCAAAACGATATGCCAAAGAGTGGAGCAACTCCGGCTCTTCGTATTATGAGT	DArT
3543176_2	III	5.85	CTGCAGAAGAAAATACATTATTTCGAATATTTACGATATAGCGAAGCAACGAGCCAATCTTCTTGAATCC	DArT
3562452_2	III	5.85	CTGCAGAAGAAAATACATTATTTCGAATATATACGATATAGCGAAGCAACGAGCCAATCTTCTTGAATCC	DArT
3542245_2	III	5.954	CTGCAGTTTCATTTTTTGTGGCAGAAAAATAGGGTCCGTATCTTGGTGGTAGGGAGCAAACATAAGTAAG	DArT
3542213_2	III	6.471	CTGCAGTTTTCAGTTATTGGATATCTAATATTGACATTTTGAAGATATTGTTTGTGAAATGAGTGAAATA	DArT
5252143_3	III	6.471	CTGCAGCTCCGTTGTTGGAACCGGCTGCCCGGGTGGTGCAGCAGCCTCGGGTGAACTATACTGTATCTGA	DArT
4662439_4	III	6.841	CTGCAGCAACTTTGTATGGACAGACTACCGCCACATTGTTGATCTAACCGTAAAATATTGTTGTTCATTA	DArT
4661869_3	III	7.507	CTGCAGAGTGCGTTGGTTGAGATGTATGGAAAATGTGGAATGGTAAAGAAGGCTCGGCTGGTTTTCAATT	DArT
4661167_3	III	8.256	CTGCAGAAACACATCATTCTCTAAATCAGACATAGTACGGAGAAAATAACTATGCAGCTGTCTACCCATT	DArT
3539868_2	III	8.856	CTGCAGTCAGTGTTTCATAACTTGCAAATCTTCATCAACATGCTCACAGTTTTTCTTCCTAATCAATTAT	DArT
4662036_3	III	9.436	CTGCAGAAGAGTCCTAGTGGTATCAGACCCAACATATTTGTGGGGAATTTATCGGCCAAAGCGGATTTTT	DArT
3547981_2	III	9.608	CTGCAGGTTTCATGAGAATGGACATTGCAGGAGAGGAGCTACCTGTGATTATCAACACATTTAC	DArT
3534896_3	III	9.608	CTGCAGAAAGCTTCACGAGACCTAGAGGGTCGACTGCGTTTGGAAGGAAGGGGAGAGAAATTGCTTCGCC	DArT
3563774_2	III	9.823	CTGCAGACAACCGTGTCCTTCAGGAGCAGCTAAATGATAAGGTATGTATCTTCACTTGCAAATTGCACCC	DArT
3543531_1	III	10.211	CTGCAGAAAATGGCTGGAATACAGATAAGAGACGAATTTGGAAACCCAATCCCACTAACTGATGAACATG	DArT
5251830_2	III	10.514	CTGCAGCAAAGTGTACCTCGGCAAGCTTAC	DArT
3552639_2	III	10.514	CTGCAGCAAAAGTACAATTAGATATTAGATGGGATGAGATACTTCTGATCATACCAAATTAC	DArT
3564390_2	III	11.191	CTGCAGAAAGTAGATATACAAAAACCAGAGGACATTATAAGCAGGAAAACAAACAAGATACAAGGGTAAA	DArT
3551057_2	III	12.172	CTGCAGAAGCTAAGAAATTCTTGACATCTAGAAAGGTTGTGAAAAAAGCTATCTCCAAAGCCTTGACAAA	DArT
4657675_2	III	12.405	CTGCAGTGACCTCCGTTCCGCCTCCTCTTCTTCTTATGACAGATTGAAGTTCTCTTGTGCATTCTTTTGT	DArT
4657675_3	III	12.405	CTGCAGTGACCTCCGTTCCGCCTCCTCTTCTTCTTATGACAGATTGAAGTTCTCTTGTGCATTCTTTTGT	DArT
3547621_2	III	12.405	CTGCAGAAGTGCATTTATATAGTTTTTATTTTTAGAGTTTGTTAGAAATTCATGTTAC	DArT
3546422_4	III	12.948	CTGCAGTAAAGTTGTTTGTGGGAAGAAATAATTTAGTTAC	DArT
3562848_4	III	12.948	CTGCAGCCCTAGCTCTTCTCAAGTCCCTATGTGAAGCATCCAAAAGCCTCTGCGTAAACACATCTCTTAG	DArT
3564188_2	III	13.019	CTGCAGTAGTGGATATTGGACCCCCAGCTGACTGGGTTAC	DArT
5252102_4	III	13.019	CTGCAGATTGAAAGCCAGATATGAAGATTTAC	DArT
3543585_2	III	13.078	CTGCAGCAACAAAATCTTGATAGGCAGTATTTAGAGAATCAACCACACTATCCATCGAGCCTGTTTACAG	DArT
3641878_2	III	13.104	CTGCAGATGTACTTAGGTACATTAGGAGATTACTGGATAAGTTTGAATCAGAATTTGTTCTCAATTCTTA	DArT
3546691_3	III	13.17	CTGCAGTGAATTCTTATTGATTTTTTTTTCTATTCTTTACATTGTACTTTTCATGAAAGTTTAGTTTTGG	DArT
3546352_1	III	13.337	CTGCAGGAAGATCGAGTATCTGAGATAGGCCGTGAAGCTGAGGGCCGAGACTCAGTACTAACAATGCATA	DArT
3552728_1	III	13.337	CTGCAGCGAGACTTATACTATTTTTGGATACAGGGCCAGTTTCAACTTGCTGTGGCTCTCCCTTAGTTTA	DArT
4662964_3	III	13.727	CTGCAGGCTTGACTATCAGACCAAACCGTATGTAAAGGGTGCATCAGCCTTTCGGCGTCTTTTTGCTAAG	DArT
4661655_4	III	13.73	CTGCAGGGCCTCGTGCTCAGCTTGAATACGAAAAGGAACTCCATGCTTTTGATTGACATTTTTGTGCGCA	DArT
3553473_1	III	14.069	CTGCAGTTATTATATCTATGTTCATCTGCATTTTATGGCATGAAGAATTATTTATAATGATGCCATGTCT	DArT
3545994_4	III	14.117	CTGCAGAGACTTGAGGTAGGTGAATTCTCTGGACTAAGATCAACTTCATGTATTTCCTATGTTCATAGTG	DArT
3551989_3	III	14.204	CTGCAGATAACACTGATAAATGGAAAAAGAGCTGTGTGCAGATCTACAACATCTACTGCCATACCGGTTT	DArT
3548365_1	III	14.313	CTGCAGAAGCAACGGAAAAAAAAACAGATGAAGTTGCTTCATTATGTCCATTCAAAGTTCAACTAACAAA	DArT
3561110_4	III	14.638	CTGCAGAGTTACTATAGCGAAGTACACCAGTAGTGGTGAGGATCTTCGCCGAAAATCTTGTGGAAACCAC	DArT
3563030_2	III	14.703	CTGCAGTTTGGATGTTGTGGGTTCGAACCCGCACCCCCTACCTTTGATGTCCCTGTACAGCTACCAAGTG	DArT
3568709_2	III	15.087	CTGCAGCCCGCAACCCAAACAACCTAGCATGATGAGACAGTGGATAATCGGTTTTGCTTAC	DArT
3552299_1	III	15.087	CTGCAGCATGACAGCTAAAAAATTATAACTTGCCAGCGACACTGATAAAAATGATGCAAAAATCTTTGAT	DArT
4659317_2	III	15.087	CTGCAGACCAGTCCTCGAGAACAGTCTGTAAAAGATAATTTCAGATGTGTTAGGATCATCGATGTTCAAC	DArT
3553428_4	III	15.087	CTGCAGAATTCCACAACAACAAACAAATAAGCAATTTCACAAAGTTACAGAACAAATCAAGTAATTATAA	DArT
3545154_1	III	15.289	CTGCAGCAACAACAAAATATATGTTTAGTTTCAACAATCAAATTCATTGCAAAAAAACTAATTAC	DArT
4658087_1	III	15.547	CTGCAGTTTTGGATCAAAAGGATCAATATATCAAAAGGTGTATTTTATTTCTTTTATGCATATGCCATTG	DArT
3567930_4	III	15.805	CTGCAGGCCCGGTATCAGGCCCACCTCCTGGTGGACCGACAATCCAAGTTGACTGGTCTTTGAACCAGGC	DArT
4662877_4	III	15.908	CTGCAGGTAGTGGATCGTCAAAAGGACGCGACGTGGAAGATAACTTGAGCAGCAAGTCAAGCGTGAATAG	DArT
3562998_3	III	16.838	CTGCAGTATAGTCTGACAGCTAGAAAGATAGCTGTGAGTTCCTGTGATTTAC	DArT
4662468_3	III	18.384	CTGCAGTAACAAGTATACAACACGACATAACTTGAAAACAAAAATTAGAAGGGAATAAACCACGACTCCA	DArT
3554046_3	III	19.931	CTGCAGAAAACCAAAAGAACAAGAAAAGTGAATTTCTGGTGGTGGTGATCAAGGTATCTGGATTTACAGA	DArT
4661349_4	III	21.019	CTGCAGAAAGTTCCGTTTCATTTAGCGTAATCCAAAACAAAATAAAAGTCAATCTTCATGAAGGAGGTGT	DArT
3641536_2	III	22.107	CTGCAGCCAGCAATAATAGCCAACATGCTCCTGCGACAGCTGCACCAGCTGAGGGTCCAACTCCCGCCAC	DArT
3555609_2	III	22.422	CTGCAGGGCCTTAGAACCTGAAAAATCAGATGGGTTAGTTTTGTGACTAATGGACTCCCACACGTGATCC	DArT
4654955_4	III	22.422	CTGCAGCAAGTTCCACATGCCCGATGGCAGAGACGCTGCCGAGATGCTAAACGGCATCTCGCAGCACATG	DArT
4659836_2	III	22.909	CTGCAGTTGGAACTATAAAAGTTGGATCTATATATTGTTGTCCAAACCATTGAGTCCCCCCAATGGACCA	DArT
3537829_2	III	23.893	CTGCAGCTCCATTCAGAGGCACGTTATCTTCAATAATTTGGTTACCTTCAATAATTTGATGATCCTCCAC	DArT
3553563_2	III	23.978	CTGCAGCTCCATTCAGAGGCACGTTATCTTCAATAATTTGGTTATCTTCAATAATTTGATGATCCTCCAC	DArT
3542684_1	III	24.914	CTGCAGTATGGACTGTTCTCTTTAGCAGAGATATTTTCCAAGGATTTCCGCCCAATTCTTCGAACACTAC	DArT
3538427_2	III	24.914	CTGCAGGATGTGCAGCTTTTCTCGCAAACTATCATGTAAAGTCTGCTGCTACCGTAGTTTTCAATAATAA	DArT
3554265_4	III	25.225	CTGCAGGTCAAGGCATTTCTTACAGATTCGAACTATTATCCTACTCAATCAAGACAGAGAAGAAAATAAA	DArT
3549928_2	III	25.225	CTGCAGATGAGTTAGTTGAACATTCAAAGCTTCCGAACAAATCATGGAGGAAGTTTTTGTATAAGGTGGA	DArT
3551256_1	III	25.536	CTGCAGTGTCAAAATTGAATTAGCTTCTAGTTTATGGAAATGTTCATCCAAACTCTCTTATTCTACATAC	DArT
3546194_4	III	25.536	CTGCAGTCAAACAACAACGCATTCACGCGTTTGAAATATTAGTATCCGTTGGATCAAGATCTAATGGTCT	DArT
5251978_2	III	25.692	CTGCAGTGCTCATTGCATTTTATATCTTATTTTAC	DArT
4662233_4	III	25.692	CTGCAGCGAGTCGCTCGTCAAGCGAGCCACCAATATCGCCAGACCAAACCTCGTTTCACTCGGGACATGT	DArT
4661326_2	III	25.692	CTGCAGATGCATTCACAGGCAACTGCTCCTCCACAGCAGATGCCTTTATTAGATAAACTCCTATTTTTGA	DArT
4655389_1	III	25.803	CTGCAGTAATCTATGTAGTATACACCGAGACACTAATTTCATTTTGAGATCTTTAC	DArT
3549174_1	III	25.803	CTGCAGAAGATAGTTTCTCGTGTTGGTATTGAATATTGACAGGCATATTAGAGTTGACCAACCATGTTGA	DArT
4662653_2	III	25.952	CTGCAGTCATATCCTCGGCAAAACTATTATTTCTACAGTAATATAAAAAAAAATCAAAGATGGAAAAAAA	DArT
4662696_2	III	26.471	CTGCAGTCTTTCGAACAGCAGGAATATCACTGACCATGTTCTCGTAAGCTGCTTCAAAAGATTCCAACCA	DArT
3565032_1	III	27.763	CTGCAGGCTTTGATAACTTTTATACTTTCAAACTTTACAGCAGCAGGTTTGGAATTTGTTTTTGAAGGAA	DArT
3561118_4	III	28.558	CTGCAGAATTTTGTCATGATTGGATGGTCAGATTGCAAATTCGGTTAGCCCAAATTGATGGTTGTTTGCT	DArT
3554387_4	III	29.109	CTGCAGGGAAAGGCAAGTTTCAATGCCAAGGTTTGTGTGCAAGCTGGTGTGATGATCTGATGTAATGCAT	DArT
3564128_3	III	29.184	CTGCAGCTCCAAGAGAAGCTGAATCTGTCACCAAGTTGAAGAATTTTCAATTTGATTAGTTGAGTTCATC	DArT
3565118_1	III	29.486	CTGCAGTGAGAGCTGCTCATGGCTGGCTTTGCAATAAGAAGGGTGGTTTCTTACCGATATCAGATATGTA	DArT
4662550_3	III	29.486	CTGCAGTAAAGTTTCACCACATTGACGTGTCTTATTGAACTCAACGACTGAACCTCTGCGTCGAATTCCC	DArT
3562851_4	III	29.486	CTGCAGGGAAAGGCAAGTTTCAATGCCAAGGTTTGTGTGCAAGCTGGTGTGATGATCTGATGTAATGCAC	DArT
3565546_3	III	31.481	CTGCAGCAATTGGAGCTATTCATGGATTGGGTGAAGCTGTTGGAAAATACAAACCTTTCATGTATAAGGC	DArT
4663450_3	III	31.481	CTGCAGCAATTGGAGCCATTCATGGTTTGGGTGAAGCTGTTGGAAAATACAAACCTTTTATGTATAAGGC	DArT
3555928_1	III	31.558	CTGCAGACCCAATCAGTACCAACTTATTACTCAATTGATTGCTTCTGGTTGGCTTAGATTTTCATTTTAC	DArT
4662733_4	III	31.623	CTGCAGCCACTTGTGGTTTTTCTGTTATGAGTATGCTGCTGTGTCTTTTGTTTCTGTGTGTCTTTTATTC	DArT
3555214_2	III	31.73	CTGCAGCTGTCCTAATAGGGTATATGGTGCATAATACTTAC	DArT
3564633_2	III	31.73	CTGCAGCTGTCCTAACAGGGTATATGGTGCATAATACTTAC	DArT
3555051_4	III	31.788	CTGCAGAAGGTGTTCCTCCATTACAAATCTCAGTAGAATTCTTATTTGTGTATGTAAGATTGTTAGAAAA	DArT
3555610_2	III	31.88	CTGCAGACTTGTGTATATAAAGTATAAACATGCTGAAATAGATTGGTTGAGTCGCACTTCAAGTTTGACT	DArT
3554299_4	III	31.934	CTGCAGCTGTCCTAACAGGGTCAATGTTACAAAATATCTAAAATACTTCGAAGAAAAACTTGAGTAGTCA	DArT
3556424_3	III	32.018	CTGCAGCCCAAATCCCCAAAAATTTCCTCACAGCCCCAATTCTCATCTGTCGGTATTTCTTTCCTGGCAC	DArT
3562105_2	III	32.018	CTGCAGACTTGTGTATATAAAGTATAAACATGCTGAAATAGATTGGTTGAATCGCACTTCAAGTTTGACT	DArT
5251923_3	III	32.105	CTGCAGCAAACCATGCATGCATTCCTGAACAAAGAAATTATGCAAGTGATGAGTTACGGCAAACCTATTA	DArT
3563788_3	III	32.207	CTGCAGTGATCAAAATTCATTTTGCGCGGACTAATTATGTTAC	DArT
4655783_2	III	32.207	CTGCAGCTTCTTTAGTAGCTTCTCACTGCATTGAGATTGCAGAAGATATGGGAGCTGAACAGGATCAGAT	DArT
3555870_4	III	32.207	CTGCAGCGTATACTTGCCAAGCATGAATCCATAGCTTCAGCAGGACCTACTGTCAAAAATCAAACAGAGA	DArT
3567420_1	III	32.479	CTGCAGTCCCTGGCACTTTTTTTTGCGCCTGGTATGCTTTGCGGAAGCATTGGCTGGCAAATAATATATT	DArT
3555771_1	III	32.479	CTGCAGTCCCTGGCACTTTCTTTTGCGCCTGGTATGCTTTGCGGAAGCATTGGCTGGCAAATAATATATT	DArT
3559477_4	III	32.479	CTGCAGTAAGTGAAAACATAATTCAAAATTTGTTGCAGCAGCATTCGAAATAAATATCATTCCTAAAGCC	DArT
3544276_2	III	32.809	CTGCAGTCATTTGATTTTGAAGCACTTCTTGTTTATCTTGTATTTGGGAGTTTTTCTATAGTTGATCATT	DArT
4662825_4	III	33.29	CTGCAGCATCTGAAGAAAAAAAAATGTTTTTGAATGCAGGTCACCATTCACCAGGAAAGGTTACAATACC	DArT
5252200_3	III	33.322	CTGCAGTAGCAACCTGATCAATGTATGGCTTGCTAAACTTTCGAACTTCCTGTCAACCAGTTGAGAAGAC	DArT
3556335_2	III	35.008	CTGCAGCATCATAATCACACCTTGATCTTTAGCAAGCTTCAACCTGTATCACACAAATTCAACCAAAATT	DArT
3543853_2	III	35.135	CTGCAGCATCATAAGCACACCTTGATCTTTAGCAAGCTTCAACCTGTATCACACAAATTCAACCAAAATT	DArT
3567976_2	III	36.132	CTGCAGGAGAATCATCAGAAGCACGAAGATCCTTGTTTGGATCAGGGCCAAGACTTTCAACAAAATCGGA	DArT
3553632_1	III	36.132	CTGCAGCTGCCTTTGCGGCTGGGTCTGGGTCATATCGCTGTACATCATCACACAAATAATGTTCAACAAT	DArT
3555088_2	III	36.323	CTGCAGGAGAATCATCAGAAGCACGAAGATCCTTGTTTGGATCAGGGCCAAGACTTTCAACAAAATCCGA	DArT
4657953_2	III	36.323	CTGCAGATTTTGCATTGCGGTACCATAGCGACTGCAACGAGTTGAAACCGCTGCCCAGGCCTACTATTAC	DArT
3546463_2	III	36.387	CTGCAGTAGCAGAGTTATCAATCCCAGATAGCGGAACATAGCAGCGGACCCCAAAAATGGGATAGCGGGA	DArT
3555411_2	III	36.387	CTGCAGCAAAGAAAAAGGAGAAGAATCATTATAACCAACAACCTGTGCGGTAAAATAACCTTGCCCTACT	DArT
4662073_3	III	36.515	CTGCAGCTATCTTGCAGTTGAATGATCATTTGATAATAGAAATAACAGAATTTCGCTCTCTCTTTCTTCT	DArT
4662971_1	III	36.515	CTGCAGCTATCTTGCAGTTCAATGATCATTTGATAACAGAAATAACAAAGTTTCTCTCTCTTTCTTCTTT	DArT
3565679_2	III	36.515	CTGCAGCAAAGAAAAAGGAGAAGAATCATTATAACCAACAACCTGTGCGGTAAAATAACCTTGCCCTCCT	DArT
4661991_4	III	36.515	CTGCAGATGATCCGGGTCCTATATTTTTGGGGTAAAAGTAAAAGAGATTGTATTTTTTGTAAACTCTGCC	DArT
3546063_2	III	36.515	CTGCAGACTTCTGTTAGGATGTCCACTTCTAGAAGAGCTGGAAGTAAAGGATTCAATAGTAAATACACTT	DArT
3556117_1	III	36.515	CTGCAGACTAGAAATTGTATCCTTTTTTATGTAAAATTGTGTGTTCATCTTAC	DArT
3566486_2	III	36.515	CTGCAGAATGAAGAGGTTGCAAAAATATAGTCCTACTCTCAAATAGTGTAAGAATAAACATTTTGAACAT	DArT
4661011_3	III	36.57	CTGCAGCGCCACAGCTTTTCCATGGCACTATGTTGAATTTCCGCAACCGCAATCCACCGTGTCACAGACA	DArT
4661103_3	III	36.643	CTGCAGGAAAAGTTTTCCTCTTTTGGGAAAATCATTAGCTTGGCTGTTGCAAAGAACAACAATGGGATGT	DArT
3538671_3	III	36.643	CTGCAGAAGTGTTTCTGTAATATCTAAGTCCAAATTCTTCACGTACAGATTTGTATATCTAGCATCAGGG	DArT
3553324_2	III	36.707	CTGCAGCAGTAATTCCATGCCGTAAGCGATCTTGGCCATAATTCTGAAATATGACGACTTAGATTGCACA	DArT
3642306_4	III	37.051	CTGCAGTATCTTATATAAAGCCAAGCACCGTTCCACACGATGTTCCTAGAAGGCTGTTTTGTCCGCTTCC	DArT
3550007_1	III	37.665	CTGCAGACAAATACAAATAGGTTACATTACCTGTAACATGTTTTTCGTTGAACTCCCTGAAAAGGGAATA	DArT
3555131_1	III	37.665	CTGCAGACAAATACAAATAGGTTACATTACCTGTAACACGTTTTTCGTTGAACTCCCTGAAAAGGGAATA	DArT
3563915_2	III	40.889	CTGCAGTGCATGGCCATTACCCATCACCCAGAATCCCTTGTCAGTGACATATGAGAGGGAATTTAGCGCA	DArT
3554623_2	III	42.04	CTGCAGACGTGAGTCATCTGAACAAGTTACTCGAAAGGGTTGATGAAATGAACAATAATCCTAGATTCAA	DArT
3544344_1	III	42.04	CTGCAGAAGCAACTATAGTGTGTGCAAAATCCTTTGCTGATATGGTTTTTTGCGATTTGAAGTCATAATG	DArT
3544978_1	III	42.368	CTGCAGAGGATGAATTTTGCTTGGTGGCCCATAATTTTTATGAAATATTATGGATTAC	DArT
3555053_2	III	42.423	CTGCAGCCAATGATCTTTCAATATTACAGGTAAAATTTATTGTCTAATTTCAGGTAGAATGTATTTACAG	DArT
4661152_2	III	42.423	CTGCAGAGAGACCTCTACGGAGATCGTGATGTTCGTCAAATTGAGCACTATCTTGATGCTTCTATCATTA	DArT
3536807_2	III	42.423	CTGCAGACCGTAATGTTAGTATTAGGTATGTTTCAATTTTGCTTAGTTTAC	DArT
3562878_3	III	42.458	CTGCAGATTTTCAAAATGGAAGGCTCTTTGATGTCGAACTCGAAGTGAGTGAAGCAAAATGCTCAGAAGG	DArT
5252210_3	III	42.471	CTGCAGGTATATGTAATTATCAAACAGTTTTAC	DArT
4658489_2	III	42.533	CTGCAGAAACATAGTCACATATACAGGTATAGCAATATTATCAATTTCATATGTAGTATGCCAGTAGATT	DArT
3538859_2	III	43.191	CTGCAGTTTAGTGTTTTTGAAGTTTTTTCAATGAATTTTGTATAATCATATGTTTTAC	DArT
3558473_2	III	44.862	CTGCAGTTTGTGCATAATTGCCATCATTTCCAGAAGCAATAAAAAGTGGAAGTATATTGTTGAAATACAC	DArT
3555301_2	III	44.862	CTGCAGTTTGTGCATAATTGCCATCATTTCCAAAAGCAATAAAAAGTGGAAGTATATTGTTGAAATACAC	DArT
3557899_3	III	45.408	CTGCAGCCATGTGCGGATAATTTTATAGACCATAGAAAATTATGGGTACTTAC	DArT
4662321_2	III	46.32	CTGCAGACAAATTCCGTTACTTCTTTCTCACTTCTCACTTATCACTGTTACTAGTAAGAAACCATGATTA	DArT
3551950_4	III	47.174	CTGCAGGCCGCTTCATTGTATTAGCAGGGTTGAAAGGCTTCAATGGACTGTTGGAATTTTACAATGTTGA	DArT
3642563_3	III	47.663	CTGCAGAACTTCGAGGGTCTGCACCTCCCAATACCAAAGTGATCCCTTTTTCTATCTAATTCAAAGATGA	DArT
3563221_2	III	49.612	CTGCAGACATGTATTGTTCAACAGAAAGTTTCTGTTCTTAGACGAAAGTATACTATCCAAGCCATAACAG	DArT
3536606_2	III	50.386	CTGCAGAAATAAATAAAGGAATCTGTGCTTACAATCATTGTTTGGTGTGTTGTTAC	DArT
3550667_2	III	50.644	CTGCAGGACAAAGCTGAAACAAACGGAAGTGAACTGCGAAGCACTGAAGAAATGTTATGAAACTCTAACA	DArT
3559288_3	III	51.072	CTGCAGTAGCATTATCCCCAACGAGTAAACATCGGACGTTGTGGTTAC	DArT
3559839_3	III	51.072	CTGCAGTAGCATTATCCCCAACGAGTAAACATCCGACGTTGTGGTTAC	DArT
3541684_2	III	51.072	CTGCAGCACTAGCAACAGCAGTAGCAGTATTATCAGAAAAACCCAAATCAACAAAAGCAGTACCAACGCT	DArT
3549664_1	III	51.161	CTGCAGCTATTGCTAGCTAGTAAATACAGTTTGCATCTTCGGATAATTTTGGTTTGTAAATGATATGGTA	DArT
3551571_3	III	51.552	CTGCAGTCAAATCCATCAAGGTATGCAATTTCATATTTCCTTTCGTGGTAAATTTATCTAAACTAAATAC	DArT
3564019_4	III	51.618	CTGCAGATGACAATCTAAAAACTTGAGTTTTTCCTTCCCGGACATAGGTACCAAGGAGAAGAAGTTATAA	DArT
4663518_2	III	51.659	CTGCAGAAACAACTGATATCATTTTAGTGCAGTATAAACGCATGTATATGTGATTAC	DArT
3566673_3	III	51.748	CTGCAGGCTTGTTTAGTAGCTTCAATCTGGCTTCGATTTCTCTATCTAAAGATGATAATGCTCTTGCTTC	DArT
3565821_2	III	51.748	CTGCAGGCACTGACATTCTTCTAAATAGTTTGGTTATAAAGCATGCTGCGAAAACACCACCTTCGCCACC	DArT
4663284_2	III	51.77	CTGCAGCATCATTTGAAATTTTGAACGCATGAAATCTTATGGATTCTTCATTTGATAACTTTTTTTTTAC	DArT
3550413_2	III	51.846	CTGCAGTGAAATCCATCAAGGTATGCAAATTTTTATCTTCCTCATCATTTTAGATTTTATATAAAGAAAA	DArT
4662891_3	III	51.846	CTGCAGGGATTCACAATGGGCTACATTGAGAAACACGATTTTATCGGTATATCAACCGTCACATCTATCA	DArT
4663129_3	III	52.532	CTGCAGATTCCATGAAGCAGATGACCAAAAGTCAACGGCTTTCCAATCTAAAAAAAATGGATGCAAGGTT	DArT
3543087_2	III	53.883	CTGCAGTGGGTTCTCTTTGAAGAAATCGTGTTTCGAACCCTAAAGTGCTTCTTATGCATCAAGAGAAAGT	DArT
4662398_4	III	54.329	CTGCAGTGCTTGGAATACCTGATACCCTGGCCCCTGTGAGTGTAGAATTTTATTTAGCAATTGATTTCAT	DArT
4661769_3	III	54.329	CTGCAGCCACAAATATACATACTACTTCACCAATGTTGGAAGAAATCATGTATCTAATAAATTGCTTAGT	DArT
4663340_3	III	54.953	CTGCAGTTGCGGGAGCAAGCCTTTTTGGTTTTGCTTCCGGGACAGCAAAAGGCATGGCCACACAAGCTCG	DArT
4656163_2	III	55.667	CTGCAGAATAAAAGACGGGAAATGAAACGGTAACTCGTCTTTACTCCTTGTAACTTGTATGGGGTTGGTA	DArT
3554236_3	III	56.366	CTGCAGTAAGAAAAAACACACAAAACCTAACAAAATCAAACCCAGAGTTCTTAC	DArT
5251872_3	III	56.416	CTGCAGAGAGAAAACATACATCAACAATTTCGAAATGACAATAAGCTCCTCTTCCTTTGAAGTAAAAGGT	DArT
3564588_3	III	56.541	CTGCAGGTATATGACATAGTAACGCACAAAAATCCAATGACTACAGTTGAACTGATTTTGTTTGACTGTC	DArT
3556384_2	III	56.76	CTGCAGAAATAGAGCCAAAAACCTTACTAAAGCTCTGTTTGGAGTTTGTTGAGATTTCACATCGGAGCTC	DArT
3547327_2	III	56.833	CTGCAGAAATAGAGCCAAAAACCTTACTATAGCTCTGTTTGGAGTTTGTTGAGATTTCACATCGGAGCTC	DArT
3541250_3	III	57.066	CTGCAGAAATATATTTATTGAATGCGAATGTTAGATTATCTGTTCTAATGAAACATTTCATATGTATTAT	DArT
3548094_2	III	57.416	CTGCAGGGATAATTTATGGAATTTGACGGTACCGCAATTATAAATGTTTTCGCATAATATCAAAATAGTG	DArT
5252233_4	III	57.416	CTGCAGAAGCGACGGCAGGAGAGTTGCTTGAGAATGATTTGGGATAGGTAGCATGGAAGGTTCATGTGGC	DArT
4660952_4	III	58.166	CTGCAGTTATTACTGTTGTGCCCTTCCACCATTGTTATAGAGCTTCTTGATGTGGTTGTTGGAGAGTTCA	DArT
3537673_3	III	59.166	CTGCAGAACTGTCTGTACTCGGTTCTGTTGGCGATATAATGAGAGACCAGATATAACATCTTCGCTCTTT	DArT
3564269_2	III	59.737	CTGCAGATGATCACAATTAGAACTCGAAACGTAACAGTCCTATTGTGAATTATCGAACTGTCCTTACAGA	DArT
3548887_2	III	60.309	CTGCAGGAAACACCATTGCAAATATGGTACTGTTTCCTTTCTTTCCTTTGTTTTGTTTTGTTTTGTTTCG	DArT
4662745_2	III	61.293	CTGCAGAAATAATGCAGAAGAGGCATTGCAAAAGCTAAATGGTGCAACAGTTGGCAAGCAAACTGTTCGC	DArT
3564486_2	III	62.278	CTGCAGTAGGTGAACACAAGTAACAATTTTCTGTATAGCATTGCCAAGTAATTCTGACATAAAAATAGTA	DArT
3535230_1	III	62.278	CTGCAGTAGGTGAACACAAATAACAATTTTCTGTATAGCATTGCCAAGTAATTCTGACATAAAAATAGTA	DArT
3565710_3	III	62.414	CTGCAGGATGATGACGGCAATGTGCTCTTTCAATGTTCTCCTATAATTGTGCTTTCATATTACCGATAAC	DArT
3566194_3	III	62.437	CTGCAGGTAAGAAATTGTCTGAAAGCATTGTCAAAGAGAAACTTGCAGCTTGTGTCAATAGGGTACCGGG	DArT
3561029_2	III	62.437	CTGCAGGCACAGACAACATAGCTGTGCGATTTCAACTTCTTCGCTACCATGGATATCTCCTCTTAC	DArT
4662791_2	III	62.49	CTGCAGAAGACATTCCAGCAACCAATCCCAAAGCTTCTAAAAATCCAATAACAAAAAACCGCCATTTCGG	DArT
3555138_3	III	62.517	CTGCAGGTAAGAAATTGTCTGAAAGCATTGTCAAAGAGAAACTCGCAGCTTGTGTCAATAGGGTACCGGG	DArT
3549586_2	III	62.517	CTGCAGATACAGGTAATTCCTAAACAAATACCCATTTGGCAAGTATTATAAACAATTCATAGAAGTTTTG	DArT
3565573_2	III	62.517	CTGCAGAGGTTGCTTTGATGGAGTTAGCCAAATCTGGTGAAGTTAC	DArT
3536451_4	III	62.539	CTGCAGTGGTATTGTTGGAGGTGCTGCTAAAAGCTAGCTCCACCACGTACAGAGATGAGTTATAACGGTG	DArT
4662545_2	III	62.551	CTGCAGGCAGTCGAATATCATTTCTAGGATAGGTTTTTCTCTCTTATAATTTTAGTCTGACTCAACCCCA	DArT
5251925_2	III	62.565	CTGCAGGTTGCTGAAGAGATAGGTACAGAAGTCAAGACTCATAAAGATTTTCTGGAACAGATGGTAAGTT	DArT
3556627_2	III	62.565	CTGCAGGTGAGGGAATTGAAGAATGTAGTTGCCACTAAGGACGAAGAGATACACATTTTAC	DArT
3566363_3	III	62.565	CTGCAGAATTGTTGAAGACACTGAATGCTCGTTTCTTCATGGTTCCATGTGAAAACATCTACAACGACAT	DArT
3569620_4	III	62.572	CTGCAGTGTGGACAGATTATTCTTCACACCAGATGACTTTGATGTAGGAGTGTTATATCAGCTAGATGTT	DArT
4661908_3	III	62.597	CTGCAGCTGCTTGTAGAAGTTGAACAGAACCATCACCACCTACATCAAAATCATTATCAATCTCACACTC	DArT
4661982_2	III	62.597	CTGCAGAAGTGGTCTTTCTTCCTTTGCACCTACCTCTAGCCCAAATACCAACCTTTCTTGGTGAATGTAT	DArT
3548656_3	III	62.597	CTGCAGAACTCAAATCAACAATCATCCAAGCCAAACAGTTGATGAGGCAAGCAGTTCAGATAAAGAAGCA	DArT
4659689_2	III	62.597	CTGCAGAAACATAGCCATAAATGCTTTTGCATCAGGTATTAGGAAGTGAAGATATCCAATTTTCCACATA	DArT
3540251_4	III	62.688	CTGCAGTTGGACTTTCAACATTATCCTCCTCACAATTGTGATCTTTTTCTTTCTTATTTCCCATCACTTT	DArT
3535484_4	III	62.688	CTGCAGGCCCTTTGAGCTCTTAGAACCATTTAGAATGCATGAATTTCCTGAAGGATCACTACGCATGCGA	DArT
4661491_4	III	62.703	CTGCAGCGAGCGCAGCCGGTTTTAGTTCAGCACCTTCTGCTTGCTTATGTTGAAGAGGTTTGCTCTGAAA	DArT
3564468_4	III	62.703	CTGCAGACTCTTCAAGGGGTTTACTTCCTCCCGTCCTATGACCCCAAATCCTTAC	DArT
3535528_4	III	62.703	CTGCAGACGAAGATGAATCCATTGCATTGAAGCGATCCACTTCAGAACGAAGCTTTTGAATCATCATCAC	DArT
3559613_4	III	62.703	CTGCAGACAAACTCATACAATCTCTAAATATCTCTAACTATCGATAGCATAAAGATTTTTTTAGGAGAAG	DArT
3542539_2	III	63.075	CTGCAGATCTACAGAAAAATCACATGTATATATATTTAC	DArT
3534775_2	III	63.235	CTGCAGATCTACAGAAAAATCACTTGTATATATATTTAC	DArT
3546485_3	III	65.84	CTGCAGAAAGTAAGGTTCAAATTGGTGTACTGTCTACTGCTGCACTGTTGTTTTTTAC	DArT
3540803_2	III	66.7	CTGCAGCAGCATCAAAATCAAAAAGATCAAGTTCCTTTCCAAGTTGGAGATGATCCTTGACAGGAAAGCT	DArT
3566723_2	III	66.808	CTGCAGTTGTTGCTTTTTGGACTCTCACAATCTCTGCATTCTCCACAGTTTGGTAGAAACACCGGCACAA	DArT
3563552_2	III	66.808	CTGCAGACTCTTCATCTTCCGATAGAGATAACTATCTCAGACACCTCAACAAGCTTTCTCATAAGATCTC	DArT
3544619_2	III	66.872	CTGCAGGACACATTATGAGTACTTTACTGTTTATAAAAACTGCAATATTGTTTGTGCCGGCTGCAAGAAG	DArT
3564416_3	III	66.872	CTGCAGCAAGTTTGGAAACGAACGAACCGTTGACATGCCAAGAGATGGAACAAGTAGGTTTAGGGACATG	DArT
3555476_4	III	67.286	CTGCAGAGCCTTTATCCATCACACTATAGATACACACTCTTTGGGTTTTTGATTTTTTGGATTTCTCTCT	DArT
3556691_1	III	67.389	CTGCAGTGAAAAACATATACAAGACAGACTCTATTATTCAACATGTGCATGCGTATAAAGGCAAGAACAA	DArT
5251946_3	III	68.732	CTGCAGTACTATCAACATTTGGAGTTTCATTGTTTGGAAATATTGGCATTGCTAACTGGCCATCCATGGC	DArT
5252085_1	III	69.883	CTGCAGGCATGCAGGGAGCCAGGCATGATGATTTTAGTTTCTCTAGATCATCCTTTCACCTTGAAAAAAT	DArT
3557113_3	III	71.432	CTGCAGCATAACTGACTAAAGTATCAATTTTGTGGCATTCTACATAATTAC	DArT
5251784_2	III	72.771	CTGCAGATATTTCATTTCGGGAAGATTGTGGTGAGTTTCTATTGATCAACTGCCTCGTCCCGATTTCCTA	DArT
4656433_2	III	73.259	CTGCAGAACAAGTCGGTGACTCCATACAGTTAGCAAACTCGAAGGCGTTCGATTCTGAATCCAACCGCTC	DArT
4663607_2	III	73.403	CTGCAGTGTATTGGGGCCACAACATTGGACGAATACAGGAAGCATATTGAAAAAGACCCAGCTTTGGAGA	DArT
3554600_2	III	73.403	CTGCAGACAAGTAGGATTAGTAAATTTCATTGCAAACTCAATTGTTAGATTATGAAACTCAGTTGTTACA	DArT
3559301_2	III	73.454	CTGCAGCTTTCTTCATTTGGAGCCATTCTAAACTGGTATTGTGAATGACTCTAGCCTGTAATTTTCAAAT	DArT
4663600_2	III	73.454	CTGCAGAAAAAGCAAGGGATGCAGCAACTTTTGAGAGTGATGTTATTGGTGAAACGACCTGTTCGGAACT	DArT
4659930_1	III	73.91	CTGCAGCCCATTTTCCCCATGGCCTTTGCCTCACTCCTCTATAGTGTCTCTTTCTTTCACCCCCTTCATA	DArT
4661269_2	III	74.107	CTGCAGATCTGGGAGAATTTTGTTGAAGGGGAGGTAGTACCAAGTGGTGCAAATGTTGAAACCAAACAGC	DArT
4662959_2	III	74.467	CTGCAGTTCATTTGTCAGCAAGATACATAGTTGATAGGTATCTACCTGATAAAGCTATTGACCTCATAGA	DArT
3568469_2	III	74.485	CTGCAGCATTGAAACTGCACAGGGTTATGATAAATACTATCAGGTTAC	DArT
3551094_3	III	74.523	CTGCAGGTGAAGCATATATATGAATCTTCTCCAGAAATTGCAGAAAGAATTCCTTTTAGTTATGGTGTTT	DArT
4661108_4	III	74.523	CTGCAGGAAATCATTGAAAAGGGGGAGAAGCAACCGAATCTGACTATTGGAATTATTGTATCTGTTGTGA	DArT
4662069_1	III	74.567	CTGCAGGTACAGATTTCTCCTCTCCATTCTGACCAGAAGAACGGCCTATAGAGACAACGTCTCCAGGCAA	DArT
3555008_3	III	74.567	CTGCAGCAAATAATAATTCCTATAAAATATTGAGTGAAGCTACAAACAATCAATATATTGATACAGATGT	DArT
4661723_3	III	74.567	CTGCAGAATCCTTCAAGCAATGATGGAAAAAGGACAAGGCTTCATTGTGCCTGGAATCCACACATAAGCT	DArT
4661425_2	III	75.444	CTGCAGCTTATACTTTAGGTAAAATAAACACAAAATAGAGACAACTTGTGGTGCAAGGACCACCAGTACC	DArT
3558665_2	III	77.518	CTGCAGACACCATTGTTTGCATACTTGATGAGCTTGCAAGCTTATTTATATATATCTATATTGACAACTG	DArT
3548084_1	III	78.901	CTGCAGAAAATAAATAATACGAACAAAAACACTTTAGTAATAGACAACAGGAAATAAATAATACAAAAAA	DArT
3552701_1	III	79.416	CTGCAGTCTGTCACTAAAGGTAATGTTTTTTCAGTTATATATCTTGCTTTGGTCATTACATTTGTTTTAT	DArT
3547677_2	III	79.519	CTGCAGTAGTCGTGTTTTGGAGCGGTGGGCTAGTGCTTATTTTCATCTCCAGAATGTTTATGCTCTCTGT	DArT
3555497_2	III	79.866	CTGCAGTTGTAAGTTTGAAGCATTCTCTCAATCAACACATTAGTAGCCGTTGGATCGAGATTGGACAGTC	DArT
3555686_2	III	79.866	CTGCAGGGGACTAAGTCATTGCTAGGCCGGTAAAGCGGATGGGGTGTCTGAAAAGTAAGCAACAATTATT	DArT
3568642_2	III	79.884	CTGCAGCGCATCTAACCGAAGAAACTAAAGGCGCAGACAAGAACGGACCCATAGCAATACTAGGTAGTCT	DArT
3549138_2	III	80.137	CTGCAGAAGTAGCAGATAAACACTTTGACCATGATTTCAAATCCAAAGATGATAATTGCAATAAGATCTT	DArT
5252121_1	III	80.446	CTGCAGGATACTTTGCAACGTTCCCACTCTCCATTAC	DArT
4661588_2	III	81.03	CTGCAGATAAATCTCAAAGCACAATAATTGTTTATTTGTAGCAGAAACATATAAGATCTTTTAGCCATAT	DArT
4662559_2	III	81.224	CTGCAGTTGGATAAATTATTTACTTATTTTGGCTCACAGCTTAC	DArT
3559470_3	III	82.003	CTGCAGAAAAATCCAAGACATTTGAGCCCTATTTAGAGTCACCATGGTTTTCAGAAGATGACACGCTGGG	DArT
3553948_3	III	82.701	CTGCAGATATATATGATAGTTACAAGGCATATTTGACAAGCATCAAGCAACAACAATGGTACAAAGCATC	DArT
3569076_3	III	82.701	CTGCAGATATATATGATACTTACAAGGCATATTTGACAAGCATCAAGCAACAACAATGGTACAAAGCATC	DArT
5251952_3	III	83.866	CTGCAGCACACTGGCATTGTAGGTCGGATTTGTGAGATTCTTCTTTCCCTGCGTTTCTTTATCTATCAGT	DArT
3540917_4	III	84.634	CTGCAGCAATAAAAAACAATCAACTAATCAGCACACTTAC	DArT
3555496_3	III	85.786	CTGCAGTGGTAGAGTTAGGACTAATAGGATAGCAATATACCATACAAAGTCAGGCTGAATGTTGCAGAAA	DArT
3553553_3	III	87.508	CTGCAGCAGAACGTGAGCAATGGAAGAAAGCCAATGCACAAATGGTCGGACTTTTATGGCACTCCACGGA	DArT
3550724_1	III	88.665	CTGCAGCAAATTGAAAACGTGGAATAGATTTATTATACCATCAAATGATGAGATTTATTAC	DArT
4660835_1	III	89.33	CTGCAGGTTTGTGTTTTTTGGGCTATCTGTCTCTTCTATCAATTAC	DArT
3554543_1	III	89.33	CTGCAGCTACAATTTTCGAAGCCCTAGTTTGTCTCATTCCGAAGCGTGGATTATGTTGCTGTATCGTTTC	DArT
3554048_2	III	89.33	CTGCAGCCCGAAAAGCAGTAAAGGCGCCAAGAACCAATAACCAGGACGAAATACACTAATTCAATAGCAG	DArT
3548444_2	III	89.33	CTGCAGCCCGAAAAGCAGTAAAGGCGCCAAGAACCAATAACCAGGACGAAAAACACTAATTCAATAGCAG	DArT
3556101_1	III	89.33	CTGCAGCATACAGGTTCAAAAAAATAAACTGGTTTGTGCTCGTCAAAAACAATTCCTGCAACCAGTGCAT	DArT
3539340_3	III	89.996	CTGCAGCGGAGGTAGCCATGATTGGATGGTGTTTATTGCCGGCGACCGGAGGAACCCTAAAAAAACTCTG	DArT
3556876_2	III	91.647	CTGCAGTTGCCATTCATTGGAATACACCAAAGACATTGTTGGTGGAGCGTAGTACGACAAAGTACAGGGG	DArT
3558106_2	III	91.754	CTGCAGCTGATAGTATGTCTCCCAGTCATCTTTCTTCGGTAATTTTGTTCTCTGGTTTTAC	DArT
3535728_1	III	93.299	CTGCAGTAGAAGAATACAATTTTCCTTAGCAATTCTTCTTTTCGGTGTTGGAATTGCAACCGTTAC	DArT
4661292_3	III	94.906	CTGCAGGTGTATGAAAAGAAAGAGGCAAGAAAGGAATTGGATAAAACGGATAATAACCCCCAAGGAGTCC	DArT
4657006_3	III	95.598	CTGCAGTTTCTTCGAAGTAATATAGGGGCTGTATACCAAGAACCATCGCTCTTTACGGGCACTATTACAG	DArT
4662318_3	III	96.982	CTGCAGTTCGAAATGCATGGTACGATCCAAAACAGGTCTCTGAGCATGTCCTTAGTGGTTATACACAGGT	DArT
3542761_2	III	98.404	CTGCAGGCCATGAGCAGATTTCAAACAGAACTCGACCCATATAATCCCCATATAAGATGCAGATAGAAAA	DArT
3555236_2	III	98.578	CTGCAGGCCATGAGCAGATTTCAAACAGAACTCGACCCATATAATCTCCATATAAGATGCAGATAGAAAA	DArT
3642467_2	III	99.879	CTGCAGTGGCGTGATTTTGGGTGCTCTGCCTATAAGGTTAGCTCGATTTATCTTTGATTTCAACTGCTCT	DArT
4660134_1	III	100.163	CTGCAGAACATGCCGGATTAGTTGTCCAAAGCTGGAGATTGACTGCCAAAACAAGCAAAAAGCTGCTGTT	DArT
5252148_3	III	100.163	CTGCAGAAAAAACATGTATAGTTTTGTGTTAC	DArT
3544129_1	III	100.174	CTGCAGAAGAGGGACTTTTTTTGGACTCTGCCATACAATCTTCTCCAATCTCACCTTCACCTTCAACTTC	DArT
3565867_3	III	100.698	CTGCAGCAAGGTATTTCCCTTTATATAGCGTTTCTCTTTATTTTAC	DArT
3565962_3	III	100.873	CTGCAGGCTGGGACGGGAGGATAAAATCATTCCAAAATTACGGGCTACCTGTACCGGTTTGAAATGAAGT	DArT
3540495_1	III	101.923	CTGCAGTAATTTTCATATATGGCTTAGCTTTCGGAGGAACAAACGGAAATACACAATGAACATCACGCTT	DArT
3542109_4	III	102.675	CTGCAGGCTTCTTCCAGAAATCTTAGGATGTTGTGGGAGATAATTCTTGTAAATTCATCCAGAATTTGTG	DArT
3555701_2	III	103.278	CTGCAGAGCTCCAAATCCAGACAATGTTTTGATTTTGCAAACCCCTTTTGGGGTCATTTCAACCAAAAGC	DArT
3563081_2	III	103.278	CTGCAGAGCTCCAAATCCAGACAATGTTTTGATTTTGCAAACCCCTCTTGGGGTCATTTCAACCAAAAGC	DArT
3555005_1	III	105.036	CTGCAGGCACTTTTGGGAGTGAAAAAAAGTGATGCATTTTTTTCATCACCACCACCAAACATATCTTTCT	DArT
3566300_2	III	105.551	CTGCAGGAGATTCAAGTAATGATGGTAAGTAAAGCCAATGTTGTTGTTGATAATGATAATGATAATGATA	DArT
3538850_2	III	105.895	CTGCAGTTAGGCTTGTTCTGCCTGGAGAATTGGCCAAGCATGCCGTCTCTGAAGGAACTAAAGCGGTGAC	DArT
3548710_1	III	105.895	CTGCAGCAACAAGAGAGAATCGCCTAAAATCACATTGTTTCCCAAGAAAGAGATATCCTTATGCTATATA	DArT
4662437_1	III	105.92	CTGCAGAGTGGAACATCTATAAGTGAAAATTACACACATAAAAACTTTATCATATTGAAAATTTATGGGG	DArT
3550253_4	III	105.964	CTGCAGTCTGAATTTCCCTCGAAGTAATTGTTGGCTTCTTGTTGTATCTTGCAAGTCTGGAAGATTCAGC	DArT
3548245_3	III	106.003	CTGCAGACATATGATAATAATAAGTTGAAAATAATTGTTTTTTCACTCTTACAATTCTTCACTTGTGAAG	DArT
3544817_1	III	106.583	CTGCAGGAGCTGGAGCTGGAGAAATTCATAACTCACACAGTACCATTCTCAGAGATTAC	DArT
3549990_2	III	106.781	CTGCAGATTGTTCTGCGGAACACTATCCATAGGTATACTCACAATTTTAGCTGCGGATTTTTATTGTGAA	DArT
3551707_2	III	108.526	CTGCAGATAATGTTCTGTTGGTTTTTTTGCTGTGGGAAAATGATGTATTTTTGCAATTAC	DArT
3555212_1	III	109.462	CTGCAGGTGTTGCCGAGGCTTTAGATTACCTGCATTGTAAAGATGATCATCCTGTGATTCACCGGGATGT	DArT
3564845_4	III	109.462	CTGCAGAGCGGAGATTCAACTATAGATGTGATATAACATACACGAATAATTCGGTAATTACAATTTTCAG	DArT
3565065_4	III	109.501	CTGCAGTTGAACCCTAGTTGAACCTTTGAACCTATCTTCATGTAGCAAATCCTCGCTTTCCCATTTTCCT	DArT
4661064_1	III	109.501	CTGCAGGATTCAGAACCTGCTGAGAGATCCTCCCTGGAAAAAGATACTGATTTGTTGCAAGAGGGTTTAG	DArT
3557661_3	III	109.519	CTGCAGAAACCATCTCCCCAAAAACCTCTCTTGCTTTCGGAAGATTCGGTTCCTTTCCCCACCCTCCAAG	DArT
3563946_2	III	109.566	CTGCAGCTCAAAGTTTTCCCTATGTTTTGAGTTTTTCAGACTCGCTAACTTGTGTGCAAACTTGGGAGTC	DArT
3566389_1	III	109.641	CTGCAGTTTTATTTTTCAGATACTGTACGACACATTTCACTCAGACTCCCACTTTGTATTCAAGCCCCAC	DArT
3566349_3	III	109.641	CTGCAGGGAATTACTGGAAAACAGTAATTTTAGAGATATAAAAACCACTTATGCAACTCAACCCTAATTG	DArT
3544976_1	III	110.087	CTGCAGTCATGTTCTCAGCCCCTTTCTCCCTTTCTTCTTCCGCCGTTGTCCATTACCACAGCACCATAAT	DArT
5251870_3	III	111.44	CTGCAGATAGCAATAATAGTACTCATACAAAATTAC	DArT
4661098_3	III	112.101	CTGCAGTCGACAAAGAATAATCTTCAATAAAGTCAATAGATAAATCATATCTATAACAAGAATAAAAATC	DArT
3555126_1	III	112.211	CTGCAGTGCAGTATCTATCAAATATATAATCAATTATAATTCGAAAATGTATTATCAGCATAATTTCGGC	DArT
3546327_1	III	112.211	CTGCAGTGCAGTATCTATCAAATATATAATCAATTATAATTCGAAAAAGTATTATCAGCATAATTTCGGC	DArT
5252207_1	III	112.365	CTGCAGTAGAGGGAGCTACGGATTCGGATTTGAATTTGAATTTGAATCAAACGGTCACTGAATCTGTTGT	DArT
3565996_1	III	112.597	CTGCAGGAAAAGTAAATGTCCTTATCTCTTTTTCGTGACACTGGACATACAACCAACAAAAATGTTCGGA	DArT
3553717_3	III	113.377	CTGCAGATCTTCATGAAAAGAACCAGCTTACCAAAACAAAGGCAGGTCAGGCCAGTCTACTTCTACTGTT	DArT
3641983_3	III	114.172	CTGCAGCTTGTCAAATAAATTGACTTCTATCCTTGTTGAATGATTTAC	DArT
3538550_3	III	114.419	CTGCAGAGGGTTTGGAGAAGGATGAGGCTAATGGCTTACATACTAAAGAAGATGAGGTAAAAGATTCCCA	DArT
3641983_4	III	114.988	CTGCAGCTTGTCAAATAAATTGACTTCTATCCTTGTTGAATGATTTAC	DArT
3551609_3	III	115.083	CTGCAGGCAGCGGGTTCGATGATGTCTTGTTTAGAGGCGATAGGGGCATCTTCTTACCAAGACTGAGGTC	DArT
3556228_2	III	115.083	CTGCAGCAAAAAGGTTCTCTGTGGTGTCATTGAGTCCCACAACTAAATTACTGTACCTCTCTGTGTTGGC	DArT
3553056_1	III	115.748	CTGCAGCTGACTTTTTTGTTGCTGCCTCTGATTGTGAAGCTGCATCAGTGCCTGAAGTTCTTTTAC	DArT
4662178_1	III	116.718	CTGCAGGTAATGGAGTTCTGAGAACTTGCATAAATGAATCCCATTCTTCTAGGGACACGATGTTCTGCTC	DArT
4662051_1	III	116.718	CTGCAGCTAAAATAAAACATTCTGTGGTTGTGATCTTGTAATTATAAAGGACAAACTCCATCTGAGATGT	DArT
3548603_1	III	116.835	CTGCAGCAAAAAGTGAACGAACAAAAATAATTCAATGATATGAAACAATAATGAAGTGACTGCGACTATA	DArT
4655056_1	III	117.107	CTGCAGATTGATTATGTATCACTTGCTGATGTTCGAATTATTAC	DArT
3548519_1	III	117.107	CTGCAGATGTGGGTTCAGTAACAGTTGGTGAAAGACACTGAAAACCCCAATATTTCAAATACCCAAGTGC	DArT
3562360_1	III	117.107	CTGCAGAAAAGTTAGGAAAGGTATCATTTCAATCTTGATTTTATGTATGGGTTACCCGGACATTCCTCTT	DArT
3548063_1	III	117.408	CTGCAGGTATTATATCATTTTATTCTTGGCCACAAATTTTTATTTTATAATTACCTAAACATTAC	DArT
4655604_2	III	117.408	CTGCAGAGGTATGGCTACAAACCTACTATAACTGTTATGTAATGCCACCGATTAC	DArT
4655430_1	III	117.408	CTGCAGAAAGAAAATACTTCCATTTTTATGCAAACACGCAGCATGTTCTTTTCAAATAGATAAGTTTATT	DArT
5251738_1	III	117.499	CTGCAGTAATATTACTCGATCAGATTACCTTCTCGTTCTCATTCTCTTTTTCTCTTTCTTTTTCCTTCTC	DArT
4656242_1	III	117.499	CTGCAGGTGGGATTCAAATCAGGTATGTTGTGTCGTTCTGTGTTTAC	DArT
3563377_1	III	117.499	CTGCAGAAAAGTTAGGAAAGGTATCATTTCAATCTTGATTTTATGTATGGGTTACCCAGACATTCCTCTT	DArT
4662374_2	III	117.667	CTGCAGCCTAAAATTTCGGATTCTTCGCTCTTCATATCCAGAAAGTACCCTAGCATAAAACATGAATTTC	DArT
4661407_1	III	117.695	CTGCAGCTGCCGGAGGCCGCGATCGCCCTGCGAGTAACCACCTAGCATATTAGTTTAC	DArT
3565972_2	III	117.76	CTGCAGTTCAATTAGACAATTCTCAAGCTCACTGGATTTACCAGCCAGCGATGCCTTTAGTGAATCTCGC	DArT
3554096_3	III	117.76	CTGCAGGTGGCAAAGGAAAGAGCTCTGCCTATTGGACCAGAGGAAGGTGGATTGGGAATGTCATATGATC	DArT
4663078_3	III	117.76	CTGCAGGGTGAAAATGTACCTCGCTTGAACTCTTTGGAAGTAATGTTTTGTTTTGGAGAAGCATCCAAGC	DArT
3554892_4	III	117.891	CTGCAGACACCCTATTAGTACCATACCATAACCACCCACACATAAAAACATAACTGACTCATTCATAAAA	DArT
3558343_2	III	117.947	CTGCAGTTACTCGATCAACAATTTTGGGGTGCATCAACAAGGACAGGTCGGGCCAATTGGTAAAGCAGAG	DArT
4663477_4	III	117.947	CTGCAGTGGTTGGTACAAAAGGATTACTTAGTTACAGACTCAACTTAGAAGACTTTCCCGCCAATGCTAG	DArT
4663671_4	III	117.947	CTGCAGCCATTTTCATGCCAAAATTTCCAGCACACCCGCTGAATTGCTCTAATACCAGTTCATAGAAACC	DArT
3545692_2	III	117.947	CTGCAGATTCATGCTTCTGCAAATCAACCTTCAACTGCTCAATCTCTGAGTTCTTTTCATTTATAAGACC	DArT
3554270_2	III	117.947	CTGCAGAACAATAGCGGAGACGAAATAATGAAGAAAATTGAAGAAGCTATTGCTGATTTAGATGTTGGAA	DArT
3548589_4	III	117.978	CTGCAGGTAGCCCTCCTATCAAGAATTCATCACAGAAACTTGGTTCCTCTGATTGGATATTGCGAAGAAG	DArT
3559314_3	III	118.332	CTGCAGATGGAGAGGTTCTAACCTGCACTCCAGCCACTACTGTTCCTCTTTCTCGAAATTACTACCTCTT	DArT
3544584_3	III	118.332	CTGCAGATGGAGAGGTTCTAACCTGCACCCCAGCCACTACTGTTCCTCTTTCTCGAAATTACTACCTCTT	DArT
3562874_2	III	118.479	CTGCAGGAGGTAAGATGGTACCAAGTACCAATCTGAGAGGTTTATTCCTCAAAATCTGTTTGCTTTTTTA	DArT
3556629_3	III	118.675	CTGCAGTGAAGAGGAGAAAGTGGACGGAGATGATTGATGGACGGAGACCATTGGCGAATCTGATTGATTT	DArT
3556274_1	III	118.675	CTGCAGACCATGTGTCACACAAAACTGAAGTAGAGCAATAGAATGGATTCCCCTGCAAAGATCAAATTTC	DArT
4662403_3	III	118.959	CTGCAGGTACAACCACGTCTTCTTCTTCTTCAACCTTTGGCAATTACCCTCTTTTTTGTGCCATAGTTGC	DArT
3553908_2	III	118.959	CTGCAGGAGGTAAGATGGTACCAAGTACCAATCTGAGAGGTTTTTTCCTCAAAATCTGTTTGCTTTTTTA	DArT
3543573_4	III	118.959	CTGCAGATGGGGAGAATTGGTTTGAACCTGTGTGTTTCTTTCTCTCGACTTTTTATGTCTTTTACTTTGT	DArT
3555996_4	III	118.959	CTGCAGATGGGGAGAATTGGTTTGAACCTGTGTGTTTCTTTCTCTCGACTTTTTATGTCTTTTACTGTGT	DArT
3564223_2	III	118.959	CTGCAGATAATTGTATCAGCTGCGTCGCCTTCGTGTGCAATTCCACTTGCATTTGCTGTGCTGATCTCTT	DArT
3569243_1	III	119.068	CTGCAGGCGAAATTTGAACCAAAATATATTTTCTGTAATCAGCGATTGACAAGTTTTTTCAAGCAGGGCT	DArT
3564381_4	III	119.068	CTGCAGCTCCTGTAACAGGAATCCGCACGAGGTTTCTAGCAATGCGGAGCTTCTCATTCCTATCGGTGTC	DArT
3551461_1	III	119.068	CTGCAGAAGATCTCGGTTTTAGGTATCACTGTCTGAGTCAGACATTTTTACGTTTTGTATAGCTGAGCTG	DArT
3553602_4	III	119.358	CTGCAGCAATTTTCTCCCGGAGCCTGAACCTTCTCGCAATTTGAGGTCGGACATCATCGACTCCTACCAA	DArT
3563387_4	III	119.358	CTGCAGCAATTTTCTCCCGGAGCCTGAACCTTCTCGCAATTTGAGGTCGGACATCATCAACTCCTACCAA	DArT
3551639_1	III	119.566	CTGCAGTATAATAGATACATCAAAGTGAGAGGTAAATCACTGAACTGTATGGTGTTGTGTTGTGTTTTAC	DArT
3566595_1	III	119.815	CTGCAGTGTTGTCCTTTGTAGTTTTGCTCCTGTTACAGTTATGTTACATTTTTCCGCTGGCGATTCTTTG	DArT
3546055_1	III	119.815	CTGCAGCTTGATCTTTGAAACACTTTTTATTTATATAGTATAATATTTAC	DArT
3555049_2	III	119.843	CTGCAGCTTCTTTTTTTCTCGTCAAACTCCGATAGAGAATGGAACCTTCAAAAGCGTAGTTAC	DArT
3566682_2	III	119.843	CTGCAGCTTCTCTTTTTCTCGTCAAACTCCGATAGAGAATGGAACCTTCAAAAGCGTAGTTAC	DArT
3555209_1	III	120.518	CTGCAGTCTAGTGACTCTCTAAAGGCTGAGACAAGAACTGGCACACTTTGTTGACTGTAAAGCTAATCTC	DArT
3565449_1	III	120.518	CTGCAGTCTAGTGACTCTCTAAAGGCTGAGACAAGAACTGGCACACTTTGTTGACTGCAAAGCTAATCTC	DArT
5251730_1	III	120.518	CTGCAGTATTGCTCCTGGCTTGAATTAC	DArT
3554447_3	III	120.518	CTGCAGTAGTATTGTTCTTTCTATCCTCGACAGCAACGATGTGGTCACAATTGCAATGTTTGTTTTCCTC	DArT
3564401_3	III	120.518	CTGCAGTAGTACTGTTCTTTCTATCCTCGACAGCAACGATGTGGTCACAATTGCAATGTTTGTTTTCCTC	DArT
3555129_1	III	120.518	CTGCAGATGGTTTGAACCTCACTAATCGTATAAAATCAAGGTTGAGGGATCTTGAGAAGGATCTTGAAGA	DArT
3537339_1	III	120.518	CTGCAGATGGTTTGAACCTCACTAATCGTATAAAATCAAGGTTGAGGGATCTTGAGAAGGATCTTGAACA	DArT
4657524_2	III	120.518	CTGCAGATAATTGGTGCCAAGTGATGTGCCAACATAGTTGGGCTGTCTCTTGGCCTAATGATACTCTTTT	DArT
3535997_1	III	120.518	CTGCAGACGGTTTGAATTGTGTGTTTTGGTCACAGTTCCTTATAGATGAAGAACTAATGAAGACAGAGTT	DArT
5252144_2	III	120.518	CTGCAGAAGGCGCTAGTGTCGACTCTAATAGTTCTTTTGTTCATTCTGTTGTCAACATGGTGGGAATGCT	DArT
5252160_1	III	120.812	CTGCAGCAGTTTCTTGGTCAAATCCTTGGACCAATTCCTGAATAGCAAAACAATGTAAGTAATTTGAAAT	DArT
3543415_4	III	121.245	CTGCAGTTAGTAATATGAATTTATTAGTTCATGTTTGAAGCACATAATTAC	DArT
4662365_3	III	121.505	CTGCAGGAAAGAAAAGGTTGTCGGTGATGTGGCAAAGAATCCCATGTGATTCTGTTAGAAATGTTATCAT	DArT
3564345_3	III	121.968	CTGCAGCACTGGCTTTCTTGCAGATCCAATGAACGAGATGAAAGAGAAGGCTGTTCTTTGTCCTGGAAAG	DArT
3554324_2	III	123.903	CTGCAGATATCTTGGAGAAGACTGGATTAGCTTATCCACACACTTCTCATTGTCTGGCTTCTGGTGAAAT	DArT
4662794_1	III	125.644	CTGCAGAGCTTCGAGAACCCATTGAGCGCTCGGGTGGATTTATGATTCTTGCCGAATCCTTTGAATCTGA	DArT
3539742_4	III	126.104	CTGCAGAGGATCTGATCTCCCAATACCACTTCAACTATAAAAGCGAAGATATTTCCAAGCTGAAATCATT	DArT
3543202_1	III	126.104	CTGCAGAGGAAGGAGCTTCTCATCTTGACAAGGCCAGTCGTTGGCCGGTACGGACATTTTACACTGTCAA	DArT
4663550_1	III	126.104	CTGCAGAATAGGTTGAGATGCAATTTGATTGTGTATCTTGTACATCACTGCAAAGTTATTTTCCTTTTAG	DArT
3564565_2	III	126.137	CTGCAGGAATGGGACACACAAGATGCATCGCAGATCGTTACGGAGTTGTGCGGATTCGTGACAATTTTAT	DArT
3544963_1	III	126.334	CTGCAGTAGCATTCAAATTTTATTAGTAGACCGGTAACAAGGCTTCCATCACTAATGTAAACCAAACTTA	DArT
3544397_1	III	126.795	CTGCAGTAACACTGCCACCCCCAACAGAAACATCCTCAATACCCACTGACGATTTTTCCAATGATCGTCC	DArT
3557992_3	III	126.988	CTGCAGATGCAAGCATGCATGAAATGACGATTCCATACAATATTTATCATACATGTAGTAATACAATGCA	DArT
4661130_4	III	127.179	CTGCAGTCCACGGTCCTCTTTTCAACCCTAATTTACTGCAACACGGAGTGGTAGTAGCTGTACCGCTGCT	DArT
3537962_3	III	127.453	CTGCAGCTTCAGATGCCAACTTCATCTCTTCCAGTTTTTTCCTTATTTCTGTCCTGGCCTTCTCGATCAA	DArT
3555318_3	III	127.563	CTGCAGGGAATAATTCACTCCTTGAGCATCTCTTTCCGAAGGTATCCAGAAAAAGTTTATGAGATATTGG	DArT
3555651_3	III	128.075	CTGCAGGCATTGTAAAATATGAGCATGTACAGACAACACATAACTAGGAAACCATATAATGTAAAAAGCT	DArT
3563033_3	III	128.332	CTGCAGGCATTGTAAAATATGAGCATATACAGACAACACATAACTAGGAAACCATATAATGTAAAAAGCT	DArT
3642302_3	III	129.111	CTGCAGTCCAAAATTCCCCAATCTTGTTGGCAGACAAATTGTTTCTGTTGTCATAATCCTCTGCTTCGAA	DArT
4661187_1	III	129.37	CTGCAGGACCTTTTCCAATTCAAAATGGTTTGGACGGAGAACAGAAACAACCTTGGTAATTTTCAAAATG	DArT
3555203_3	III	129.89	CTGCAGTTCGGTTTATTTCAGAGAAAAAGGGTCAGCATTCTATGTTATACAGTGGGGCTCAAATAAACGG	DArT
3565192_3	III	130.818	CTGCAGGGGTACGAAACCAAGTTCTCAAAAATCCACGAATGACTTGCCACCACCAAACTCTAAAAATCTC	DArT
4663215_3	III	130.852	CTGCAGCCACCCTTGCAGCTGAGGAATTGAACCTTCAATATTCTATTTCGACGGTATTGGCAAACAAACT	DArT
3554262_3	III	131.127	CTGCAGGTGTACGAAACCAAGTTCTCAAAAATCCACGAATGACTTGCCACCACCAAACTCTAAAAATCTC	DArT
3565074_3	III	131.127	CTGCAGCGGAGCAGAACTCAAGGTTATAAAATTTTGAAATTCTAGTTTTTGAATTTGGTTTCTGAGAAAT	DArT
3566590_1	III	131.127	CTGCAGCCGTCATGTTTCCAGAATTTGGCCCATGTAACCAGAAAAGTATAAACGTACAATGACACTCTTC	DArT
3562944_1	III	131.127	CTGCAGATAATATGGAACAAACCAGTAAAGCAATTTTTCTCCTTCTTCAACAACGAACAATGGTTGTATC	DArT
3554636_1	III	131.127	CTGCAGATAATATGGAACAAACCAGTAAAGCAATTTTTCTCCTTCTTCAACAACGAACAACGGTTGTATC	DArT
4662219_3	III	131.437	CTGCAGGTTTACTCACCAAATTGTGGAGCTTTATATCTTTCCTCCCTTGCTTCTTCTTGCTCTTTATACT	DArT
3538221_1	III	132.056	CTGCAGCATGCTACTGCTGCTTCACACTCCACTTATAATAATTGGGTGAGTTAC	DArT
3543745_1	III	132.494	CTGCAGTACTCATGTTTCTTAGCAGAAGAAGAGAGAAACTGAATTTTGCTAATATGAGTGTAGTTATGAG	DArT
3556270_2	III	132.556	CTGCAGTAGTGCATAGCAAGAGTATTGAGATAAGAGTAATCCCTACTTTGATGACCATTTTGAGAATGTG	DArT
3555408_3	III	132.556	CTGCAGAGTAGTGCTGATGGGTCGTTTGAGTCTTCTCTTGATAACATGAATTTGACTATACGTCAAGATT	DArT
3560996_4	III	132.64	CTGCAGGGAAACATCAAGCTTATCAAGAATTTGTAAGCATGCACTTTACGTGGGAGAGCCCATAGTTGCA	DArT
3567356_1	III	132.64	CTGCAGCTGCACTGGCAGCTTCTTCATTAGTATTCAAAGATTCAGATCCAGCCTATTCCTCCAAATTGCT	DArT
4659854_1	III	132.64	CTGCAGCTGAACTCCAGATTGATTCAAAAAATTGGGCATTGATTTTTGTAGCCCTTGGTATGTCGTCTTT	DArT
5251818_3	III	132.713	CTGCAGAGGCAACTTGATGTAGACATCCTTGTGACAGGTCACACCCATCAGTTTACAGCATACAAACACG	DArT
3541160_2	III	132.713	CTGCAGAATCAATCATAGTAGTCGCAAGGATAAAAAATATCTCTCCCCTTGGTACGAAGGTTGCTAGATC	DArT
3538118_2	III	132.713	CTGCAGAATCAATCATAGTAGTCGCAAGGATAAAAAATATCTCTCCCCTTGGTACCAAGGTTGCTAGATC	DArT
3563790_2	III	132.757	CTGCAGCTATGGCAGCTGCTTCCATTGTGTTTAGAAAAACTAATCCACATTACTCTCAACTACTTTTGCA	DArT
3534563_4	III	132.757	CTGCAGCACTATCAAACTCAAGCTTCTCAATGTAAACCTTGTTTTACCCATTGCTCTTCAGCTTCTAGTT	DArT
3559806_4	III	132.932	CTGCAGAAACAGCAGCTTGAGCCAAGTGTGCACGAAACTCAGCAGAAATGTTTGGCTGCAAATGTATGAT	DArT
3542428_3	III	133.057	CTGCAGCTAGGAACAACAACCTTATCAATTCAACTACATTTTAGGTTTTCTCATTTGGATTTTGCCATAT	DArT
3559317_4	III	133.803	CTGCAGTTTTCCACTGCCACAAATGCTAGGTAATCTCTTTTTTCATATACTATGTTTTTTATATCATTGA	DArT
4663049_4	III	133.803	CTGCAGTGCTGTTTTCAATGAACGACCGACTGAGTGAGAAATATTTCAAGTTGGAGAACGCTTTTGCATA	DArT
3566078_2	III	133.803	CTGCAGTCACCAGTTAGTTCGTCTAAACGGTTCAAATCTTGCTTCTACTCATTGAGAACTTAGTGTCTGA	DArT
3563442_3	III	133.803	CTGCAGGTTTAGCATAAACTATTGGTTCTTCATATGTTGTGTTAGAATCTGAAAGACATCTAGAACTGAG	DArT
3563715_1	III	133.803	CTGCAGGGTGCATAGGCTTGTGATTTATTTGTGTAGGCATTTGTTTTGTATGTTGGTGCCTTGATCTGTC	DArT
3540810_2	III	133.803	CTGCAGGATTTGCCACTGTTTTTCATCTATAAATACATTGAATGTAGAACCTTAGGACATAAAAACCAAG	DArT
3552212_3	III	133.803	CTGCAGCTATATGCATTGCATTGCAAAAATGGACATGAGATGAGAAACAAGAATTGGCACATGCTTGGGT	DArT
3537712_2	III	133.803	CTGCAGAGTAACCAAAAACATTATACCAAAAAAATACGCAAAAAAGACCCAAAGTTTCTAAAACATTATT	DArT
3551079_3	III	133.803	CTGCAGAACCATTATGGTATGACAGTACTTGTTTTCCAAATGCTGTAAACTACCACAAGACAAAAATACA	DArT
4662857_1	III	133.809	CTGCAGCTGTTCCTCTTCTCTTAGTATACCCAAACGCCTATTCACTGCTTGCGGCAAATTTCTTCGTATT	DArT
3551192_1	III	135.466	CTGCAGTGGAATTTTTCCTTTTCAGTACATAGTTACATGCCTCGCAAACTGAGACAAACATGTTTTCAGT	DArT
3542841_1	III	135.466	CTGCAGGATCTCAAAGTGGACACTCTCTTGACTGGAGGAGCAGACTAGATGTTGCTGTAAAGATAGCAGA	DArT
3544126_1	III	135.551	CTGCAGGTATGCAGACAGGATGACAGATAAGCTGTAGAAATCTAATACTACTAGTATATGATACGATGAT	DArT
3551953_1	III	136.337	CTGCAGCAACACACCAAAACTTGCCTGCATAATCTCACAACCTGGAAACATGTCATGCTACATCATGATC	DArT
3562962_2	III	137.124	CTGCAGAGAAAGAAATAACCTATAATGAGAATGAGCAAATGCATTCCTATTCCTAGTAACTAGATTATCT	DArT
5251854_4	III	138.787	CTGCAGTGTGACCAAAACTTATGTTTTTGCCTTAC	DArT
4661856_1	III	139.186	CTGCAGCTATGTTGCATCCTTTATGCTAATGTTTTTTGACTTTTCCAGAACTTATAAATAGTTTAC	DArT
4655038_1	III	139.186	CTGCAGCCAATTGAATTTCTGTTGGCCTTTCCCTATGATGGTAGACCACCATCTCTTGCATCACACAAAA	DArT
4662192_1	III	139.186	CTGCAGCAAGAAGAATTCTCAGACATCTCAAAGGGACATTCGAGCCTTAGTATTCTGAGTGATGCAAGAG	DArT
4655437_1	III	139.186	CTGCAGCAAAAATATCAGATTCCCTTTGCAACATGGAACAACAGGAACAAAACTTATTTATGAAAAAGAC	DArT
3559266_1	III	139.5	CTGCAGGTTGCATATATTTAGAAGCTGTAGGGAAATTTCTGGAGAAAATTCATTCAAAAAATCTGAGACA	DArT
5252087_3	III	139.749	CTGCAGTACCGGTACTAGTCCCAAGAGAATCCATGGAAGATATTACCATAGAAGGGTATACAATTCCGGC	DArT
3569399_3	III	139.749	CTGCAGGTAGTGGTATCCTCATATGTCTTCATTCCTATAATGAAAAGGTAAGGCCCAACAAAGCATATTC	DArT
3535062_1	III	139.791	CTGCAGGATCAGAAATATATATACTCAAGCAGACGTATAAGAATAAGACATGAGTATTAC	DArT
3561123_3	III	139.937	CTGCAGGACCAGGTGCTGGAGCAGGAGAATGAGAATTCGAATGCGAACGAATCCTCGTTCGATTTGAATT	DArT
4661079_1	III	140.082	CTGCAGGCAAGAATATCTAATTCTTAGGTTATATTATGTTTAC	DArT
3547051_3	III	140.199	CTGCAGAAGTAGTATAGAAGTTTTAGAGGTCTCTGTAACAGCATCTCAGTGGCTAACTCAGGCTGCATTT	DArT
4661393_2	III	140.665	CTGCAGTTGTATATAAAGGAGGATGCATTGGTAAACTTTAC	DArT
4660843_3	III	140.723	CTGCAGAGAAACGAAGACCATAGATTATTCAGGTAAGTACTTTGAACTTCAACTCTTCCTTTGCAAAAAA	DArT
4662856_2	III	140.748	CTGCAGATAAATGTCTTGAACGTCATATCATACACATAATTTTGAATAGTGATGTAAAACCCTCAATGGA	DArT
4662253_4	III	140.811	CTGCAGCATCAGAGCCTAAGGTCTATAGGGGCACAAATCATAAACCTCAGTAAGTTGGAGGAAAAATGTA	DArT
4658709_1	III	140.898	CTGCAGATCATGAGAGATCCCGACACAGGGAATTCCCGAGGCTTTGGCTTCATAAGCTATGATTCATTTG	DArT
4657110_1	III	141.248	CTGCAGATTGCGATGAGTTTCTCGAACATTTCCTTCATTTCCTCCTTGTTGCTATGGTGGCGGCAGATAA	DArT
3563614_4	III	142.111	CTGCAGCAGCAATCAATGACTAATACAGCTTCAGAATTTCACAACTCAACCGTTATGACCTATATATACC	DArT
3562382_4	III	142.111	CTGCAGCAGCAATCAATGACTAATACAGCTTCAGAATTTCACAACTCAACAGTTATGACCTATATATACC	DArT
4660970_4	III	142.219	CTGCAGATTCTGATCATTCGAAATTACCAATAGATCATGATATCAAATTTCACCCCAACGACAAAACTCC	DArT
4654686_2	III	142.802	CTGCAGGAGGGCGCGTGATCTACTGGGATGGACCAAGAGTGCTCGGTGTACTTGCCATGTCTAGAGCAAT	DArT
3550124_3	III	143.263	CTGCAGTGACCACAATCATAATACCATCAACGATTTTAGTACTTAC	DArT
4659834_1	III	143.468	CTGCAGCAGCATCGACATAAAAATTATTAGAAGTCAGGCATACAATTCTTTCAAATTTTTTTTAGTTAGC	DArT
3552238_1	III	143.839	CTGCAGTTTCTGCCATGCCTCTATTATGGCAGTTGCGGTGTGAAATTTGATTCAGTGTTTGAAATACAAT	DArT
3564248_4	III	143.946	CTGCAGGACACGATGAGGTGCATCGGGCCATCTTGCCCTGCCAAATACGTCCGTGTACTCAGTTTCATCG	DArT
3562617_1	III	144.54	CTGCAGGTCTAAGTGAGAACTCGAGAAAGAAGTTGAATCACTCTCGAGAAAGTGCTAGTCAAATTCTCAA	DArT
4662507_3	III	144.774	CTGCAGCAAGCAAGCCAACTTGCAATGCATCACAACACAAGCAAATCATGTATCCAACAAGGGAATCTGG	DArT
4660908_3	III	145.522	CTGCAGCTACATACTGTTTCATTATGTATTTCGCCATTGAAACCTCCTGCATAATCATAAAAAAACAAAA	DArT
3555483_4	III	145.709	CTGCAGGTGGTGTGAAAAATGTGAAATATTTCCTAAATATATGTTTGGAAGGTTTATTGAAGTTAGAAGA	DArT
4655716_1	III	145.942	CTGCAGCACAGTAACCATCAACATTCCTACATTAGTAATATAATAGTGTTTCGGCACTCTATTTCTTTGA	DArT
4657311_2	III	146.12	CTGCAGTGTGTGCTTTCGTGAGGATCTCCTTGTACCTATTCTTAC	DArT
3568365_2	III	146.12	CTGCAGGGCAACCAAATGATACACAGGTGCATATATATTCATGCTCTTGACAATGAACAATTCTAATCAG	DArT
3542826_2	III	146.12	CTGCAGCTATGGGAGTTTTAGGTCCTAGAACTACATATGTTCTTGCTCTAAAAGATTTCCCTGGTACTCA	DArT
4663537_3	III	146.12	CTGCAGCAATTGCTGCTGGTTCTAAATTTTGGACTATTCTAACAAATGAGGAGATCAATTGTGAGACTTG	DArT
3557929_3	III	146.243	CTGCAGTACGGTGTCAGGAATACATTCACCGCCTCGAGATTACACCATTCCAGGAGAAGGGGCAAGTAAA	DArT
3549423_1	III	146.644	CTGCAGTCGTAATGTTATGCCTTGCCTTATAGGTGAACCCAGGGAATGCTCCTTTAGTTGTTGGGCAGCT	DArT
3537653_2	III	146.644	CTGCAGTCGTAACGTTATGCCTTGCCTTATAGGTGAACCCAGGGAATGCTCCTTTAGTTGTTGGGCAGCT	DArT
3559450_4	III	146.895	CTGCAGGGAGCCTAGGCTCTTATGTGTGTACTTTTTGAGACACTACGTGAGAGTGGGGGATGCAGAGGAG	DArT
4661259_3	III	146.895	CTGCAGATACGTTGTTGAGAGGATGGATGCTGACCTCTGGGAGAAAGTTCTTATCCCTGATAATGCCTAC	DArT
4661745_4	III	147.083	CTGCAGTGATAACATAACATGTAAGCATTGGAGCCACAAATAATTAGTGTAAAAGATACATATACGCCAC	DArT
4661201_2	III	148.402	CTGCAGGGATGTTACAGCATTACTTGAGGCTGACATGGATGTCATACTGTTATGCACATCTATTTCGTCG	DArT
5251942_3	III	148.975	CTGCAGAGAATCAAAATATTTTTTGTCCTTGCTCAAAAGTTTTACTATAAAAGTTTAGTCGTAGTAATAT	DArT
3545863_2	III	149.057	CTGCAGAACTATACTTCAAGGATTCTGACAAAATTCAAAACAGCATAAAATCAAAAACAATAACAAATGA	DArT
4662678_3	III	149.057	CTGCAGAAAGAGAAGAGGAGTGGGGGAAGCAAGTGGGTTGCCTAACATCCACACACTCTTGTGAGAATTA	DArT
4663408_2	III	149.09	CTGCAGAAAAACATATCCTTCTTATGGATTTGTTTTCTTCTAAACTGATTAGATTTCACCCATAGTCCCA	DArT
3535873_1	III	149.549	CTGCAGAATGCGCGCAATGTCCTCTATTGTTGCCACGATAGAAGAGGGCGAGCTCATGGATGTAAACTTA	DArT
3565572_2	III	149.856	CTGCAGCCAGACCCTGTAGCAGAAATTGCTTTGACCGGGTTGAGATTGCTCGGGTTATGAATGCTGCCGG	DArT
3555330_1	III	150.332	CTGCAGAGTCTAGTCCGAATAGTTTGAATTTGAATACCCGTCTGCGCGTGGGTGTATATTGTGTTGTGTT	DArT
3560070_1	III	150.606	CTGCAGATGATTGTTTTCCTGGTTGATCAGGCAAAACTATTGAACCGGATGGAACTAATGCGGCTAGATC	DArT
3552923_3	III	150.723	CTGCAGCGGATCCGAACTCAACCACCACCGTCTTATCATGGGAAGTATCTACAGATATCACTGTTTCTTT	DArT
3543107_2	III	150.807	CTGCAGTCGGTAGAATTGTGCAGCAGCCATAGTCTATAGCTGTTGCACGATACTGCAAGACATTGCAGGA	DArT
5251758_2	III	151.311	CTGCAGTGGATGGAAAACATTATTGTTGTTAC	DArT
5252105_3	III	155.22	CTGCAGTGCTTGATTTTTCTTGAGGATTTAC	DArT
4659507_2	III	155.475	CTGCAGCTGGTGTTGTTTTTCATTCAATTCTGTGGTAAGATCAATAACCGTTTTCTCCAATTTTTCTCTG	DArT
4663004_2	III	156.75	CTGCAGTGTGTTGGATCTAGTAATATAGTCCTAGAATTTTATTTTATTTTAC	DArT
3544528_4	III	156.859	CTGCAGTGAATTCTTTGTCTCCTTTCCTCTTCACCTCAAAACCATCCTGTTGTTTAGGCGAGCGAGCACT	DArT
3546598_3	III	157.499	CTGCAGATGAATGGAATTTTTTTTTGAATGTATAAAGGATGGTGCAAGAATTCTACCGCAAATAAAAAAT	DArT
3556398_3	III	157.624	CTGCAGCTTCAAACGAAATTATGGAAAATAAGCTCTCCTAATCTGACTTTGACTCCAATATGAAAGTTGT	DArT
5252228_3	III	157.624	CTGCAGCTCAACTCAGGATATAGCATAACATGTAAAAACCCTAATTCAAAATCTATTCACTAAACTATTA	DArT
4662763_3	III	157.624	CTGCAGATTGAACCCAAACTTTTATCTGGAAAGAATGTTATGATTGCAGCACATGGGAATTCACTGAGAT	DArT
3545137_3	III	157.799	CTGCAGCCCCAAACTGCTATCGCACCCTCTGTTAGGGGATGGTTTAGGGATACAACAAAGCCATTTGTGC	DArT
4661968_1	III	157.843	CTGCAGCCATGCATCCAGAAGCGTCTGTGCTGGCTCCTTCCCTTCTGGATATGTTGAGATCCAGGTATTG	DArT
3554366_2	III	157.916	CTGCAGTGATGTTGCTTCCCGGCTTTCTTACCACAAACGCCATTGGAATCTGTCCAACATCTTCATCAGG	DArT
3563293_2	III	157.916	CTGCAGTGATGTTGCTTCCAGGCTTTCTTACCACAAACGCCATTGGAATCTGTCCAACATCTTCATCAGG	DArT
3555260_1	III	158.499	CTGCAGCAAAATCGCCAAAATCTCCGAAGCATACTGCTTATTCCCATCAAATTCCCTCACCTTAC	DArT
3560434_3	III	158.765	CTGCAGTTCTACGGCCAACACGAGCAACAAAACCAGCCTTGATCGGTGCAACTGATCTTCCTGATCCACA	DArT
4662868_1	III	158.765	CTGCAGTGCATCATAAACACAACGTCAATAACCATATGCTGCAACAGAAACAGAATACTAAAATTTTGAA	DArT
3566625_2	III	158.832	CTGCAGATGCTGGTGTATGAATTTATGTCCAATGGCACTCTAAGGGACCACCTTTCTGGTACATCATGTG	DArT
3564098_2	III	158.879	CTGCAGTTGGATTCTGACAAAACAGAGAATTTTGAAAAAGAGAAACTTCTCAGTGGGTTGGGCAGCAAGT	DArT
3546705_2	III	158.879	CTGCAGTATCATATCAAAATCTAACATGAAATGCAGCTCTAACAAACAAAATGGGTTAC	DArT
4662487_4	III	158.879	CTGCAGTAATCTCATCGACGTCTTTTATGTGTTTCATGTACTACTTGTGCTGGTATTATTATTATTTTTT	DArT
3558958_2	III	158.879	CTGCAGTAAATAACAATACAAGTGGTAAGAGTACAAAAAGACATGGATAGACAAATTTTACATGTGAAAA	DArT
3555798_3	III	158.879	CTGCAGGCTCCCTCCAATCATTCTCATGCAAATCACTAATCTTTTGGTCCTTTTCAGAGAAAATTGTATC	DArT
3554954_2	III	158.879	CTGCAGAGTAGTTCTGTGAATCAGAAGAAGTTGGGGCAGATGAATGGTGTGGATGTGGTGCTTCAGGCTG	DArT
3553684_2	III	158.879	CTGCAGAGTAGTTCTGTGAATCAGAAGAAATTGGGGCAGATGAATGGTGTGGATGTGGTGCTTCAGGCTG	DArT
3560928_2	III	158.879	CTGCAGAACTGGTTGCCTACAAGAACATAAACGACCTTCCTCCTTCCAGAGAGATGATGATTCAGATTGA	DArT
4662610_4	III	158.943	CTGCAGTAAGTGAAGTCACCTCAATGAGTTGCTTCTTTAGTTTCATTATTTTAGAAGTCTTGCTCTGATC	DArT
4663596_3	III	158.943	CTGCAGGTTGCATTTAGGACTAAGGTATTCCATCCAAACATCAACAGCAACGGAAGTATCTGTCTCGACA	DArT
4661027_3	III	158.943	CTGCAGCCAAGTCTGCGGCTTTTGCATCAGTTCGTTTGGCTGCCCGTTATTGTAGCCCAACATTGGTTGG	DArT
3534973_4	III	158.943	CTGCAGCATGAGCAGCGGCTGCAAGAAGTCCAATATGCATACTATCACTGGACAGAACTGATGACGGCAT	DArT
4663458_2	III	158.943	CTGCAGCAACAGCAAAAGAAATTTGCAAATCCATTAGTTCCAAGACATATGTAATGTAACTCCTTACGTA	DArT
3564228_3	III	159.031	CTGCAGTTCTCCGGCCAACACGAGCAACAAAACCAGCCTTGATCGGTGCAACTGATCTTCCTGATCCACA	DArT
4663212_3	III	159.031	CTGCAGATGAGGAATACTGAAAATCCTAACTGGCCCGTTTCGATGACCCAAAATAACGCAAGGGATATGC	DArT
3561445_2	III	159.069	CTGCAGTTGGATTCTGACAAAACAGAGAATTTTGAAAAAGAGAAACTTCTCAGTGGGTTGGGCAACAAGT	DArT
3546340_3	III	159.069	CTGCAGGCAGTTTTCGACGAAAAGATCTTCCAAAAGTGGAAATATTGTGCGATAATGCTGTGGACATGTG	DArT
3548696_2	III	159.069	CTGCAGAAGGAACTATACCAACACTTTACTCTCATCGGACTTTTACACATACTTTTGGGACAATCTAAAT	DArT
3555288_2	III	159.069	CTGCAGAACTGGTTGCCTACAAGAACATAAACGACCTTCCCCCTTCCAGAGAGATGATGATTCAGATTGA	DArT
3566445_2	III	159.091	CTGCAGTAAATAACAATACAAGTGGTAAGAGTACAAAAAGACATGGATAGACAAATTTTACATGTGAATA	DArT
3551336_2	III	159.831	CTGCAGTTTGCTATCAAATCCATTGGTGATCTCACAATCAAGAAGGTATACCTTTTTCCATATATCTTTG	DArT
3563767_3	III	161.572	CTGCAGATTGTAGAAAGATGGTTCTTACAGCTTCAACATTTGCTGCTGCAATAAGGTAACAAACAATCAT	DArT
4654765_2	III	162.704	CTGCAGCTCTACAACCATAATAACTCCGCAGATGGGAGAGTGAGAGCTAAATGGGAGTTTAC	DArT
3564788_2	III	162.902	CTGCAGAGTTCTGAGTGGCAGAGTTTGGTAACTGTTGCTCATTATTTGCCGCTATGTTGCCAATAGTGCT	DArT
3564135_4	III	163.213	CTGCAGTGATAGTTCTTGGAGCTACTAATAGGTCTGATGTCTTGGACCCTGCTCTTCGCCGTCCAGGAAG	DArT
4663468_4	III	163.315	CTGCAGACCGAGAAACAAGAAACACTTACCTCAGCAGCTTTGATCGATGTTCTTCTTTCGGTCAATAAGG	DArT
4662299_2	III	163.468	CTGCAGTGTGCTAGTCCATATCTAGATCACCAGTTACAAATATCACAAATTACTCATCAATTCGATATGT	DArT
4662796_4	III	163.468	CTGCAGCATAGGAAAATCGAAAAGACCGCTATTTTATGTGATTGAAGCAGCCGAAAAGAACAGAAAGTAA	DArT
4660405_3	III	163.553	CTGCAGGTAGAGGAACAAATGGCTCGTGAATAACCAGCATAAGAACCGATATATCTAGCATCCATTAGAG	DArT
4661470_4	III	163.577	CTGCAGTTTTTGGAACTGCCTTCCCAAAAAGTCCAATTACAATACGACCTGGAAAGTCAAGGATCATGGC	DArT
3563543_2	III	163.577	CTGCAGTTCTTCTTGTCTTTCATATTCATGATCCCTAATCAAACCAGTTTGAGAGGGTTTTCTATTCGAA	DArT
4663139_2	III	163.577	CTGCAGTGCCTCAGTCACAAACACAGCTTGTTAGGGGAGAGATTCTCTCAACCTTCAGATTCTTGGTGAG	DArT
3553233_2	III	163.577	CTGCAGTCTTTTGATGAACGCTTCTTTGTTTTCTGAATCACTGACCCAACACTTCTTTTTTGGTTTTGGC	DArT
3566388_3	III	163.577	CTGCAGGATTATAGAAGCTTCATAAGTTATATCTGTAAGGCTTATAAAGGCACTGATGCACCCAAAAGCT	DArT
3566564_3	III	163.659	CTGCAGCTTCCTTATACTTGGTCTGAGCAAATAACTCTTGAAACCGCTGAACAACCTGGAAAAGAAAAAG	DArT
3554971_3	III	163.796	CTGCAGGATTATAGAAGCTTCATAAGTTATATCTGTAAGGCTTATAAAGGTACTGATGCACCCAAAAGCT	DArT
3563488_1	III	164.233	CTGCAGTTAGTGATATGACAATTTGACTTTACAAAACTTTGATGAAAACGTGAATTGGTCTATTATCCTT	DArT
3544678_2	III	164.236	CTGCAGTTCTTCTGGTCTTCCATATTCATGATCCCTAATCAAACCAGTTTGAGAGGGCTTTCTATTCGAA	DArT
3553631_2	III	165.768	CTGCAGAAGATATAGTAGATGAGGTAGTTACATAGGAAAGTGACATGTAAAAGACTACTTCTAACAGTTT	DArT
3566101_3	III	165.768	CTGCAGAAGATATAGTAAATGAGGTAGTTACATAGGAAAGTGACATGTAAAAGACTACTTCTAACAGTTT	DArT
3566219_3	III	166.434	CTGCAGAATTTCCAATGTTGGCATTTACTTTCACCAAAAAGTTTCTTCCGACTATCGTTGGCTCTAACTC	DArT
3554094_3	III	166.434	CTGCAGAACCTGATATCGGAACCTTTACTCTGATGGTTGTCTATGTCTCTTTGGCAATTGGAAGTTCCTT	DArT
3545327_2	III	167.1	CTGCAGGCTAGAAGACGACGTGGTCGAACCCCAACACCTGGGAAATATCTAGGTCTCAGGACTATTCGAG	DArT
3557719_2	III	167.101	CTGCAGTCTTTTAGCCACGACACTGGAATGTCATGTTCCTACATATTCGCCAGAATATCATCTGTTATAA	DArT
3557523_4	III	167.634	CTGCAGATTCTTCAATCTTCTTCTTGCACTTGTGTGTGGATATTGAAGCTTCATGCTTAC	DArT
4661789_4	III	167.672	CTGCAGTAGCGGATAATTTTATTCCCACCCTTATGATCTTGTCTCTCGAGCCTTGCATCTCTTCGTATTC	DArT
3555037_4	III	167.693	CTGCAGTAAATACAGACAACAGCATGAGGACAAGATATAGCTATGCACATGAGTGTAAGCAACAATAACA	DArT
3540051_3	III	168.435	CTGCAGAGACGCCCATTTCCTACTCCTGTAACCAAAGATAAGGATCATGTGTTAC	DArT
3568864_3	III	169.096	CTGCAGTAAGGAGACTCTCTCTCTCAGGTTCGGCAGCTTTGGAATATATACTAATTTAC	DArT
4662123_3	III	169.758	CTGCAGGTTCATTTCAGCGATAAATTTCGTAGATCATTCACAAAGGTGCGACCACAGCATTGTAAAATCT	DArT
3556764_3	III	169.877	CTGCAGTTAGATCTTTGCTTAGAGGCCACACTCAGGTTTGCTATTATTACTTCATTCTTTTATTCATTTG	DArT
3547287_3	III	169.877	CTGCAGCATTTGTTCCACTTTCTTTTTCTATCATGGACCCCATGCAGTTAC	DArT
3546302_3	III	169.877	CTGCAGAGCCGTTTTCATTATATGCATAACCGTTTTTACAAAAGCAACGTTTGTTTCATGTATGATTTTA	DArT
3562095_3	III	170.427	CTGCAGTGATTCTTTAGCACCGTCAAGCTCTGAAGTAACCGTTTTCACTGAGTCCAAATCGGAAGACCTT	DArT
3540790_3	III	170.538	CTGCAGCATTTGTTCCACTTTCTTTTTCTTTCATGGACCCCATGCAGTTAC	DArT
4663691_3	III	170.538	CTGCAGAGATAGCAAGTAATGAATGAGTAGAAAAAAGTAATATTAC	DArT
3554153_3	III	170.538	CTGCAGAAGGCCTATTGCAAGCTTCATGTTCACCGGTCCTTCTGGCGTGGGAAAAACCGAATTAGCCAAC	DArT
4658311_3	III	170.65	CTGCAGTAAATTCATGATGTAGTTACTGATATTGACGGTCTGATTTAC	DArT
3558109_3	III	170.694	CTGCAGTGCATACAAATATGTCCACTGCTGGTAACATATGCCCATATCTGTTCAAAAATAGAGGATAAAA	DArT
4663641_3	III	170.694	CTGCAGGTTTATAAACTCCTGGTAAACATCCATAAAGGTTTTGAACAAATATCTGAGAAAATTCTGGCAA	DArT
3538180_3	III	170.733	CTGCAGATCCAGAGATTGAGCCACCAATGATGGTGATAAACACAGTGTTATCAGTGATGGCTTATGATTA	DArT
3538295_3	III	170.928	CTGCAGACATAAATTATTTTAGTGCCTTTCTTGGTGCTTAC	DArT
3542267_3	III	171.319	CTGCAGACAAGGACAGATATGCTAGTCAGTTTCTTTCTACTTTTTTGTTAC	DArT
3550544_3	III	173.684	CTGCAGCACTTTAGTTGTTAGATTCAAAGCTAATCCATGTCCTTTCTTTTCTGAGTCATTTGATTGATTG	DArT
3542852_3	III	174.2	CTGCAGTAAAATCTAAAAATAGGTAAACCTAGTCATTACTAGAAATTTGATATTACAGTATTAC	DArT
3565967_3	III	174.373	CTGCAGCAAGAAATAAACATCTATGTGAGGTGTGCCTTTGTTTATTTTTGTCTATTCATATGTGTTACAG	DArT
3555853_3	III	174.459	CTGCAGTGGAAGATGAAGTTGAGGAATGAAGAACAAACGAATGCTGAATGAAGAAGAAAAAAAGGAGAGC	DArT
3643105_3	III	174.717	CTGCAGCCTCGTTTGTGCATTAGAGAACGAAATTACGAAGCAAATATCCAAATGTTCCTGTCATTGTGTC	DArT
3556080_3	III	175.234	CTGCAGTTTTATTGCGCATTGGCTTATGCTTGGCGAGTGCATTTTGTTGTTTGATGCAGTTAGTTGCGTT	DArT
3564314_3	III	177.83	CTGCAGAATGTATTTTTCCTAAAATAACATAAAACATCGAACAATAATAAGTAAGCATTACTTTAC	DArT
5252081_3	III	179.179	CTGCAGCATCAATTACGCATACTTTAC	DArT
4655686_4	III	179.86	CTGCAGGTGAGAAAGGAGAAGAGTATTTTGTTTTGTTTTGATTTTTTCTTATACACTGCCACATGTCCGA	DArT
3547485_3	III	180.03	CTGCAGTCCGATAAAATTTCCCGTTCAGCTTGAGTAGTACCTTTGCACCTTGCCTCCAAAGTTGTCTGTT	DArT
4660119_3	III	180.201	CTGCAGAAAAAGTGTTTTTGGATGTGTTTCACTTTAGTTTGTTGTTCATCCTTTTAC	DArT
3559972_3	III	180.274	CTGCAGGTATGTTTTGTATGGCCCAAATCAGTTCTAGTATATATTCTTCATAAGTAATAAGTAATAGATA	DArT
4663387_4	III	180.371	CTGCAGTAGCATTTTCTAGCCACATGGATACATAGAGCAAGAATTCACTAGCATTGCATTGTGTCTAATC	DArT
3562673_3	III	180.712	CTGCAGTAACGTCCTTGGTGCTTTTTTCAGTGTTGTACGTTGTCGATAACTATTCCAAACTGGGATTCTG	DArT
3549084_3	III	180.712	CTGCAGGAAAAACAAACCTTGATAACCAATAAACCAGAAAAGCTTCATGTTCCACTTTACTTTCACTCTC	DArT
3549741_3	III	180.712	CTGCAGAAATCATTGTCTCTTTCAATGCTTTATCAAGTGCTATTAGTTCAGGCTGTTCGACAGAAAATGC	DArT
3564631_3	III	181.292	CTGCAGTCGAATGGAAAACGAGGTAAAAAGATTTTCATATTTCATATGGAAAATATATTTTAC	DArT
3536284_3	III	181.292	CTGCAGTCCCCACTAGTCTCAGGCTATCTCTTCCATATTGTTTATATGTTGTTGCAAGTGTTTAGACTCT	DArT
3564618_4	III	181.292	CTGCAGATTCTTCTTGCGACAACATCCACAGATGGGAAGTGTAGAGTATTTTCCACCTTTATAAAAGGTG	DArT
3566315_4	III	181.408	CTGCAGGTTTGTTACATGGTTTGACATATGCTTGAGATGCATTTCCACGGAGCAACGATCACAAGTTCAT	DArT
3564026_3	III	181.582	CTGCAGTTTGAGTTTTCGACACAGAAACTCGAGATTTTCTTCCTGCAACCTGAGAGTGTCGTCTTCTACC	DArT
4662612_4	III	181.582	CTGCAGTGAAGTCAAATGAAACAGAAGCAAATCAAGAAGATGAATCTGGTCTTGTAAACAACATATCTCA	DArT
4658084_3	III	181.582	CTGCAGTCATGAAAATAAATTTATTAGCAATAAAATAACAGCATCAACAAAGAGGAAATACACTTCTCAT	DArT
3566485_3	III	181.582	CTGCAGAGGGTTGTCTATCTAAATGTGTTTCAGCTGATGCATCTTTGGATGCAGATTGTTTTTTAGGTCT	DArT
3642455_3	III	181.756	CTGCAGTTGAGATATATAAAGAACCTCGATCAGTATAATCCCCACTATAGACAAGCACCAAGGGTATCCT	DArT
3560151_3	III	181.872	CTGCAGTTCATGGATTTTCGGTTTTCGATTCAAATTGTTATGATGCACATCTTTAGGTTATGAAGTTTTG	DArT
3537151_4	III	182.15	CTGCAGAGTCTAGCCCTGAAGATCGGTGCAGTCATGGAAAGGAGAAGGTACTCGGGTCGTGCAAAGGAGG	DArT
3546962_3	III	182.452	CTGCAGAATTTCACGACGACATCTCGTCAATATAGCACAAACATAACTTTTCACTAACAGGATTGGCAGT	DArT
4663392_3	III	183.02	CTGCAGCTAAAGTTGACATAGGAGAGTGATGGCGTTAC	DArT
3567376_3	III	183.02	CTGCAGCGTCTTTTTATCTTTCTTTCTAAATCTCTTTCAATATGTGATAGATTCCTATAGCTGTCGACAT	DArT
3536891_3	III	183.589	CTGCAGAATGAAATGTGAGGTATTTATAGCATTCCAAAATCGGTTAGGAATTAC	DArT
3562841_3	III	184.513	CTGCAGTAGCAGCTGCTGCATTTTCTATTTATTCATTAGAAGAAGCAGGGATACTTGATTTGAAGAAAAT	DArT
3554002_3	III	184.513	CTGCAGTAGCAGCTGCTGCATTTTCCATTTATTCATTAGAAGAAGCAGGGATACTTGATTTGAAGAAAAT	DArT
3549080_3	III	184.569	CTGCAGCTATCTATTTTTGTTGAATTTTATAATTCAACTAATAGCGTTCTAAAAATTCAATCTTCGGTTA	DArT
4663481_4	III	184.616	CTGCAGTGAAACTTACAGTGCCATTGAGTTTCTCAACTGCTGCGTTCGCATCCTCAACGGTTTTCATTGT	DArT
3550520_3	III	185.13	CTGCAGATCTGTTCATTTGATTATGTGTGTCGATGTAGTAGAAGCCTCTGCAAAAATGTGTGTGAAAGTG	DArT
3560068_4	III	185.221	CTGCAGTTTATATTTATGCAGCTCAATAGAGAAGGCGTTTTGCTTTTACGCGGCTTGGATTCAAGGCTTT	DArT
3546829_3	III	185.622	CTGCAGAGTGTTTTGCCAGGCATTCTTCAAGGGGACAAGTCAGACTCCCTCTTGTATGGCTCTGTTGACA	DArT
3555809_3	III	185.776	CTGCAGAGTGTTTTGCCAGGCATTCTTCAAGGGGACAAGTCAGACTCTCTCTTGTATGGCTCTGTTGACA	DArT
4663178_3	III	185.776	CTGCAGAGATTCACGACAATAATCAACCACGACACAAACAGAAGCGTTACAGAGGAAAGAAAAAATTAGG	DArT
3539673_3	III	185.776	CTGCAGAAACATTTAGCATATTTAGACACCAACCTGACATCAGAAGCAGCTCGCTTGTTGCCTTTCTTTT	DArT
5251903_3	III	185.868	CTGCAGAATATTCAACAAATCATGTGAACAAACTTAC	DArT
5251979_3	III	186.854	CTGCAGCCAAGTTGCACAAACCAAACATATAGTCATCATCCATAACAGAGGTGCAATGAAACATAAACAT	DArT
3554028_4	III	188.02	CTGCAGCTTTCCCACCTTTTCCTTTACCCTTGGAGGCATTCTCATCACTTCCACTTGCAGCCTGCTTTCC	DArT
4660183_3	III	188.798	CTGCAGGCCTTGTATTGAATTGGTTATCTTGTCTTCAGGTGATTGATTGTATGTGATACATTAC	DArT
3565830_3	III	189.524	CTGCAGCAGCAGCTGCTGTTTGCTCTGTTGCAGGTGTTGCAATGGCAGATGAAGATGAACCAAAAAGAGG	DArT
3559500_3	III	189.628	CTGCAGGAGTTTCCATTGCGGTGTTCAACCAAGCTTCGAGGATTACCATTTTTCCTTTGGTTAGTATTAC	DArT
3565137_3	III	189.628	CTGCAGGAGTTTCCATTGCGGTGTTCAACCAAGCTTCGAGGATTACCATTTTTCCCTTGGTTAGTATTAC	DArT
4662303_4	III	189.904	CTGCAGTTGTGAGTGTTAGACACTTGGGAGGGAGAGAACCAAGCTCTCAAATCGTGGTGTGTGTCCTAAT	DArT
3563332_3	III	189.904	CTGCAGTGCAATTGAGCAATGTGGTTTATGAAAACATAAGAGGAACAAGTGCCTCAGAAGTGGCAATCAA	DArT
5251885_3	III	189.904	CTGCAGCAAGCACGGAGAATCACTTTCAAGCAACGGCCATTGGATTCTTTCACTAAACCCCTCAATATCT	DArT
3566083_3	III	190.008	CTGCAGTAAACAATATAATATGTATCTTAGCAACCAAGAGTAATCAAGAATAAAAACTCACTTCAGTCCA	DArT
3553748_3	III	190.03	CTGCAGTATATCAAGGCATTTCCAAGGGTGACAAAGATGCCGTGTGGTTAC	DArT
3566143_3	III	190.03	CTGCAGTATATCAAGGCATTACCAAGGGTGACAAAGATGCCGTGTGGTTAC	DArT
3566684_3	III	190.03	CTGCAGGTTCTGCTTCTAACACTCCTCTTTCGGAGGACGAGGTGGTTGAGATTGCACCACAGCCAGCCAG	DArT
3562979_3	III	190.089	CTGCAGTGATTTCAACTACAAGAAATATCATGAGATCTCCCCAGTTTGGTGCACCACTTATATAATAATC	DArT
3564015_3	III	190.089	CTGCAGATGTTTATCTTGCTGGTACTGTTATGTTGATTTTCGGTATGGGCTTATATGGGCTGTTCATCAG	DArT
3569089_3	III	190.089	CTGCAGATGTTTATCTTGCTGGTACTGTTATGTTGATTTTCGGCATGGGCTTATATGGGCTGTTCATCAG	DArT
4662509_4	III	190.181	CTGCAGTATTTATGTCTTCAAAGATGATTTATCTTTACTCTAAAAGGTAGCAATATATTTACTCCAAAAG	DArT
3567943_4	III	190.181	CTGCAGCTGGTTTCATTTCGATATTCAATAACTTCAAATTACATAGTGAAGGAAACTCAACCTTCAACAA	DArT
4661209_4	III	190.206	CTGCAGAAGGGAAGAAATTCCTAATGCCTACAGAGCAAAAGCTCCTGGAGAGACAGTATAACTCTCTGTT	DArT
3554309_3	III	190.25	CTGCAGTAAACAATATAATATGTATCTTAGCAACCAAGAGTAATCAAGAATAAAAACTCACTCCAGTCCA	DArT
4661675_3	III	190.304	CTGCAGAGACACCAACTAGCTCAGGCCAGCTTGTTTTTTTAGGGTTGTTTGTCCCTAGAAGTTGGTTATA	DArT
4662203_4	III	190.304	CTGCAGAAACAAGTGTATCACTGTATTGGATAAATTGATTTGGAGCAATAGTAGTAAAGGTGTTAC	DArT
3563411_3	III	190.347	CTGCAGGTCTTATCCAAACATGCCGAAACCACTAAAATGATACTCTACCATCTTCCTCACAACACATGCT	DArT
4662549_3	III	190.382	CTGCAGCAGAGGCTATCTGGCAAAAAATATCTGCTTGTTTTGGATGATATTTGGAACAAAAATGAGGAAA	DArT
3553180_3	III	190.458	CTGCAGGAGTACGGAGTTTCAATTATTATCTATCGTACAACATATTTAGTTGACATCGAAGTGGAAGAAA	DArT
3569920_4	III	190.458	CTGCAGCTTGTCTGATGCCTTTCCTCCTACAGTCCCTCTCAAACTCTACCATCCCTCTCAACTCTCAAAC	DArT
4655707_3	III	190.458	CTGCAGCATCTAAGGGAAGTTGAAGAGTGAGTAGTGTTAGTCTTATCTGTTTCAAGAGTGAGAGATCGAG	DArT
3558139_3	III	190.519	CTGCAGTTGGTTATATAGATTTCTCATGTACTGTCTTGTCACTTGTGTAACTCATGCAGGCACAATCGAA	DArT
3564279_3	III	190.519	CTGCAGTTGGTTATATAGAATTCTCATGTACTGTCTTGTCACTTGTGTAACTCATGCAGGCACAATTGAA	DArT
5252159_3	III	190.519	CTGCAGCTGAAAGTGACCCCCCTCATGTTAC	DArT
3555529_3	III	190.735	CTGCAGAAGAAGCAGAGAGGAAAATAAAGGAAGAGAAGCCTGAGGCTGAAATTCAAGTGGTGCCACATGA	DArT
4661635_4	III	191.372	CTGCAGGATCCAGGCAGACACAGAGACAAATGAAGTGTATGCACAAATGACTTTGCAAGAAACCTCCCTA	DArT
4663697_4	III	191.372	CTGCAGACAAATAAGGTGCATATTATTGACGTTGTTGCTGCGCATGTTGTGGCCAGTATTGATGATCAGA	DArT
3545918_3	III	192.907	CTGCAGTGAGCTGCTATTAGTTTTTGTAAATTTCTTTTCTTGCAATAGTATCCTCCATTTTGTTTGATAT	DArT
4663189_4	III	192.907	CTGCAGCAAATCAAACCAAAGCCCACAGCCTGCAAATCACCTGCAAGTTACCATTCAATCAAACTAAACC	DArT
4661434_3	III	193.411	CTGCAGCACAAATAAACATACAATTTCACTTTACAGCAAAAACAACTAAAAAAGTTTACAAACAAATTGT	DArT
3568809_3	III	193.947	CTGCAGATCCGGATAACAGAGAGAGGCGTACCAATTTGTCCGAATGTCTAGAAAATTATGTAAACTTTTG	DArT
3545321_3	III	193.947	CTGCAGAAAAACACGTTCAAAAATCAATTTGTATGCCTTGCAATCGAAGGCCGGAAATAAAAATAGTAAA	DArT
4663108_4	III	194.108	CTGCAGTGTGATTTAGCTCTCTACTGAGGTGTGATTGCCGAAATAGTCAGCCCAGGATAGATAGTAATAA	DArT
4662320_3	III	194.108	CTGCAGCATCTGGTTGGTCAACTAAAGGATTTTCTATAGCATCAGCTTCACTGTGAGCAAGAATTTTGCC	DArT
3543464_3	III	194.198	CTGCAGCATCTCTCCATGATGCAGGCTGTATCAAGGTGAGTGCAAAAACAACATTCATGTGCGTTGCCTT	DArT
3564892_3	III	194.198	CTGCAGACTGTAAGATAATCTCTAAGGATTTCGAGTCATATAGATTTCTGTAGAAAACTTGTTTCATTTT	DArT
4663749_3	III	194.255	CTGCAGAACATGATGGTTCTAATAATGAATTCTGGTGCCCGATGAAATCCTTAGAGAGGAAAGGAATTCC	DArT
3553765_3	III	194.295	CTGCAGATCTGAAGGATCACCTTTCCACAGTCCTGGCAAACCAAAGAATGCAACCCTGACTTCTCCATCC	DArT
3550095_4	III	194.358	CTGCAGCTTGGTTTGGAGAGTTATGCTATATTCTTTCTTTCTTCTTGGTTCCTTTTTCTACAACCTATCT	DArT
3549533_3	III	194.45	CTGCAGACTCTCGACTTTGAGAATACGTCTAGTCTCTTGGAGCCTCATGTACTTATATGGATTGTGGATT	DArT
3558018_3	III	195.079	CTGCAGAAGATGCTATTTTGGTTGAATACGTTCGGAAGCATGGCGAAGGGAACTGGAATGCTGTTCAGAA	DArT
3549517_3	III	196.406	CTGCAGCCATGATCCAAACGTGCAAACGGCGTACAAACACAATCCAAAAAGCGGCAAATAAAACGGAATG	DArT
3554751_3	III	196.673	CTGCAGCCATGATCCAAACGTGCAAACGGCGTACAAACACAATCCAAAAAGCGGCAAATGAAACGGAATG	DArT
5251907_3	III	197.521	CTGCAGCAAAACTGATTTTGATATAACCAATACTTTCTAGCATTACCAACCAACAACCAACGACCATGCC	DArT
3551222_3	III	197.645	CTGCAGTGTTTTACAGAGCCATGACAAAGGTCTCATCCTCATGTAGCGAATATCCTACTCCCAAATCATT	DArT
3563267_3	III	197.645	CTGCAGGGCCCACAAGTACTCCTTGAGCAGAACCTTCCTTCTTACCGGATTCATCGTTCACCTCGGCGTC	DArT
5251796_3	III	197.645	CTGCAGAAATGTTCTTTAGCATTTCTTCATTAC	DArT
3537951_3	III	197.745	CTGCAGGTGGTGGTGAATGAAATTTCTAGTCTTATTGGGTTTCCTGAAATGAATGGCATGAAATTTTCTG	DArT
3551480_3	III	197.972	CTGCAGAGAGATACACAGAGTAAGATGCAATAACATCGACATTCATAACTGGACAAACAGCATGAAAGAA	DArT
5252186_3	III	198.07	CTGCAGCTTCGTATTTCTCTCTTTCTTGATTTGCTAATTCCTTGGCCATCTCTTCCTTGGCAATTATCTC	DArT
3566678_3	III	198.086	CTGCAGCACCTCTTGATCAAAATGTGAAACCTGCTGTTGCAAATCAGATCAACCATCATAGAGGTAATCA	DArT
3562989_3	III	198.124	CTGCAGCCATGTTCATCTGAGCAGAATCAAGAATAGATCAGCATTAC	DArT
3548309_3	III	198.172	CTGCAGTGCTCGCTGCTTCATAGGATGTATGCCATTGTTCAAACTCGGAAGTGTTTAGTTCTTTCATTCC	DArT
3541885_3	III	198.251	CTGCAGAATGATCCATCCTATATTTGATCGCAAATGGCTTACCAACAGTGCTTTCTCTCCTCCCACAATC	DArT
4661777_3	III	198.884	CTGCAGGAGAGAGAAAGAGAGTGATGAGAGGGAAAGGATTGTGGGAAGAGTAAACTAATCGTGAGGCTAG	DArT
3544789_3	III	201.616	CTGCAGTTTCCCTAGGATAAGCAGGTTCTTCTTCAGTCGGAGTTACTAAGGGAGGAACTTTAC	DArT
3563238_3	III	202.172	CTGCAGGTGTATACTGATACATTCTATTGATCTTTGAACATATTGTGTATACTAGAAAGAAATTATCACA	DArT
5251742_3	III	202.543	CTGCAGAAAATTGTGAACCAGGCGACTATGATGTAAATAACACCATACTTACCTGTTCATTATTGTCTAT	DArT
3562062_3	III	203.007	CTGCAGGTCTAACTTACTAATATTCTTTATAGAAAAAAGTGTGTGTGTACTATGTATCTATGTGCATATG	DArT
4661535_3	III	203.483	CTGCAGAAAATGCACACAATTTTGAACACTATAATCAAAAGACATAGACGAGTGGTGAAAGAATATATGA	DArT
5251991_3	III	205.351	CTGCAGGGATCAATATCGAAGTTCCAATCCTTCTTACCAAGTGATATAGCTATATCTTCAAGAGCTTTTT	DArT
4662962_4	III	205.792	CTGCAGGCTCTGATCATAATGCTGACATACCAATGGCTGAAGCTGTTTCAGATGAATTTGCCTTTGGAAG	DArT
4662970_3	III	205.792	CTGCAGCAGGTTCCCAGACTTGTTGAACTGGACAATGGCACATCTGGGGGGAACTTGACTAGCACATCTG	DArT
4662004_4	III	205.939	CTGCAGATATGTTTCCCGGAACTGATGATTGTGTTGAATGTTGCAAAATTCAACTAAAGAGTAAAAAACT	DArT
3565630_3	III	206.612	CTGCAGGTTTAGAATGAACATGGTGGGCTTGTATCTTTGAATCAGTAAACTTGAATAAATAGCAAATACA	DArT
3560206_3	III	207.117	CTGCAGACATTAGTTAGAGTTTGTAATTGTCTAAAAGTGTGCTATTACAAATTGATAGTTGCGTCTGATC	DArT
4657854_3	III	208.465	CTGCAGGAGAAAAACCATATTCGTTAGTCAAGAGTTATCATAATTTGACTGATTTAC	DArT
4662184_3	III	208.555	CTGCAGCTGGCTGGGTCCTATCATGCTGGAATGAGATGCCGTCTCTCCACATCTCGTCAGAATTGTGTTT	DArT
3558817_3	III	209.275	CTGCAGATGAAAAAATACCACAATTTACATAAGAGACTGACTATCCGGTCACATGGCATGTTTGATGCCA	DArT
3555001_3	III	209.275	CTGCAGATGAAAAAATACCACAATTTACATAAGAGACTGACTATACGGTCACATGGCATGTTTGATGCCA	DArT
3554958_3	III	209.611	CTGCAGGAATGCCACATGAGCAGCTGATTCATCATGAGTCAAATGGGCCCAAGGTTTGGAAGGTGTATTC	DArT
5252031_3	III	209.723	CTGCAGAACAATATCAAATTGTTCAAATTCCACTACACTATAGTGCAATAGCGTCGCTAACATCGGAATG	DArT
3548653_3	III	209.948	CTGCAGTTTTTATAAACAGGATAAATTTTTATGTCCAAATATTTTATTATATTGACTCTATTCTATGTTT	DArT
4654958_3	III	209.948	CTGCAGCCAATATTTTACAGTATAATCTAATCAACATCTGTAGATGTATGTGTGAATAGAATGCTAGAAA	DArT
4659524_3	III	210.621	CTGCAGTATACAAGTGTTCTGACTACAAAATCAGCACAGCATTAC	DArT
3565317_4	III	210.721	CTGCAGAACTTGCATCTATAGCATCTGCCGTCCAACTCCACCACAAAGATTCTTCCCATTTTTCTCAGTT	DArT
3551191_3	III	212.167	CTGCAGATAAAACAAACAGGTCGTATGTCACTTCAGACATCCTTTGTTGAATGTGAAAAGAAAATTCTTA	DArT
3544044_3	III	213.921	CTGCAGAATGCTTAGCAGTAAAAAATGGTCTGTATTGAAATTCTCTTTCTGTCAAATGTTCTGCAAAAGT	DArT
3545528_3	III	216.729	CTGCAGGTTCATTGAAAAATGATTATGAAACGGTGAAACATTTGTGTCAACAGGCGTCCCATAGTTCCAT	DArT
3558230_2	III	217.982	CTGCAGAAAGGGCAAGTCAGATTATAGAATTTCTTGTTCGTGGCTAAATTAGCAATTATTAC	DArT
3553918_3	III	218.045	CTGCAGTAGGTGCATCAGGAGCAATTTTTGGACTAGTGAGTTCTTTTCATATTTCATTTGTCACAGCTTT	DArT
3559870_3	III	218.045	CTGCAGCAACAACTCGCAGACAAAAGTAGCATGTTATTATCTTGTATATTCAACAATGAATACTATTTTA	DArT
3558715_3	III	218.609	CTGCAGCTTTGCCTATTACTCTAATCCCAAGATTTTGACTCTACACTATAACATCTCTACTTACAATGAT	DArT
3537021_2	III	218.609	CTGCAGAGATTCTCAAAGGACTAAAAAGTTTATTTTGACTTATACACATATGCACTTAGTGTTTGGAAAA	DArT
3566112_3	III	218.999	CTGCAGCTTTGCCTATTACTCTAATCCCAAGATTTTGACTATACACTATAACATCTCTACTTACAATGAT	DArT
3551329_2	III	221.27	CTGCAGTCATTTTAGGTTGAAGGGATGATGATCTTGACATCAATGAAATTTGATAGTTGATATTTGTTTT	DArT
3547228_2	III	224.055	CTGCAGCGAACCAATCGTCAAAGCCGTAATTCTCCCAATTGAAAAGCGTTATCCTAGCTGTCCATCCCTC	DArT
3554541_2	III	225.406	CTGCAGAAGAGACACTTCATATAAGGAATGTTGCCCTCTAATGATAAATAGTGATGTTCAATTATACAAA	DArT
3566943_1	III	225.406	CTGCAGAAGAGACACTTCATATAAGGAATGTTGCCCTCTAATGATAAATAGTGATGTTCAATTACACAAA	DArT
4661460_4	III	225.975	CTGCAGCCAATGCTTTCCTATGAGGTGGTAAGGTAGTTAGAACCTTGGTTTCATTCTTAC	DArT
3534450_3	III	226.038	CTGCAGGAATCTGTGACACAGATAAAGAAGATAAAATAATTGTTGTTTAGCTTAC	DArT
3566005_4	III	226.056	CTGCAGCAAACAACCAAATCCCATCACCATTCTCTGACCTATCTACCCTCACTTCAATGTTTTCAGCCAA	DArT
3564337_2	III	226.089	CTGCAGAATCTCGGTTTGCTATCCACACAACAGTTCGTGGTGAAATGTCCTTGTACCATATACCAAAATA	DArT
3564725_3	III	226.165	CTGCAGGATATCAAAGTGCTTGCCATATATGTTGAACCTTTATGAAACAGTGGTAACAACAATCATGATC	DArT
3536940_2	III	226.165	CTGCAGACAAAGCTGAATTGCGGTGCATTGTTTTTGAATCCAGAAACTTTCAATATATCTCCCACTTTGT	DArT
3641150_3	III	226.165	CTGCAGAAAACATGTTGTTCTAAGCATAGATTCAGACAAGACAGATGAAGTTGAGCTACATAATGCAATA	DArT
3568542_1	III	226.219	CTGCAGACAACTTATTCACAAAAGGCTCATGGAACAATTTCTTTTGCTCAGATATCATCATCTCCATAAT	DArT
3562444_3	III	226.219	CTGCAGAAGCCTCAAAGCCTCCACAGAAAAATTTGTATCTTTCTATTCTGTAAGAAAATGTTATAATCTG	DArT
4662754_4	III	226.26	CTGCAGAACTAGTTCCTGCCCTTGTCGACAACTCGTACTTCCACTTTGTCTTAGCCTCAGATAACGTGCT	DArT
3555031_3	III	226.292	CTGCAGCGGCACCACTTACCGTGCCTCTCCAACCATTAGTCCCATTCCTAATTCTGCTTACTACGGAGAG	DArT
4661405_4	III	226.317	CTGCAGAATTTGATGGGGATAATACTAAAGTTTATACAATAAATACATTACACGTAGATTTTTCAGCAAA	DArT
5251986_1	III	226.382	CTGCAGGAGAGGTTTTTCCAACAAGATTGGAGTTGGTTGAGAGAACTATTCTCTTCTAGTTGCGACATAA	DArT
3566074_4	III	226.545	CTGCAGTTATTGAATGAAACAACAAGAAACCTAGATGTCAAAAAGGTTTGTATTGTCGTTGTGAAGCTTC	DArT
3566195_3	III	226.545	CTGCAGCGGCGCCACTTACCGTGCCTCTCCAACCATTAGTCCCATTCCTAATTCTGCTTACTACGGAGAG	DArT
3553751_1	III	226.545	CTGCAGAAGTTGCTGCTACCTAGTTTTACTGTATTACTTCATGTATTCAGCAGTTATGCAACTCTATGTA	DArT
3559309_4	III	228.016	CTGCAGGTCCTTTTACCTTTGACTGAAATGCATGCAAAGCCTTATCTAAGTGAGTTTCATGTTCTGATGT	DArT
3555306_3	III	228.417	CTGCAGTTTCACAGCATATCTTATTGAAACTAACTCCAATCCAACACATTATCACAAGTAGTTTTTCAAA	DArT
4663412_3	III	228.547	CTGCAGACAGTTGTTGAGAATCCAAGTTTTTCGAAGTCCCATTATCCTGGGATAATCTTTGATCTGCTGA	DArT
3555981_4	III	228.701	CTGCAGGTTTCTGTAGCTAATAAAGTGATTATACCGGCAATGATGGCTGTGAAATTTCCTGATATCCAAG	DArT
3564998_2	III	228.701	CTGCAGGAGGAGGAGCACTAGCTGGTTGAGCCACTGGAGACATTGGAGCTGCTTGCGTTCGTGGTACACG	DArT
3545276_2	III	228.701	CTGCAGAGAAAATGAGGAAAAGAGACATAGAGGAACTAAGGAGTTAGTAACTTATAGAGATGAGATTACA	DArT
5252231_1	III	229.12	CTGCAGTGTGATTCTTATCATTCTCTCATTCTCTCGGCTCTTTATGTTTTTTTGTGTTCTTTTGATTGAT	DArT
3542959_3	III	229.12	CTGCAGAGACATGAAGGAGGAATAAAAGAAACTGCAACTGTTGAAAATACAGAAATCTCAATACCATGTA	DArT
3542132_2	III	229.771	CTGCAGTCATATGTAACCGGATAGGATCCAAGTTCCAAAAACATCTGCAAATAAATATAGAATCTGCCGC	DArT
3559576_1	III	230.858	CTGCAGCAGGAAACTGGCAAGAAAGAACCAATGTGAGAAAACTGATGGATAAGAGAAAAGTGAAAAAAGA	DArT
5251779_3	III	232.6	CTGCAGCGGTTGAAGAACGGTTAGATCTTAC	DArT
3550746_4	III	233.134	CTGCAGTTACGCGTAGAGGATACCCGGTTTATACCAAAATATCACAGCCATGCAAACGGAAATCATTGTT	DArT
3556890_4	III	233.134	CTGCAGTTACGCGTAGAGGATACCCGGTTTATACCAAAATATCAAAGCCATGCAAACGGAAATCATTGTT	DArT
3557505_3	III	233.267	CTGCAGCAGCTGAAGCAGCTGCAACAACTAACGCTATCATCACCTACAATATTGTAGTCAGTATATTTTT	DArT
4659560_2	III	233.935	CTGCAGGGCCAGCACCGATTATAATGACGTCGAAATGAGAACGATCAGAAGCACGGTGCCATGGAAGATC	DArT
3561273_2	III	235.129	CTGCAGGTGGAGGAGCATCTCCAACATCAACGGATTTCCCTCTGCCATTGCTTCTTGTCCTCTTGGATTC	DArT
3549217_2	III	235.163	CTGCAGTATTTGGACATTGGAAAGTGAACCTGTTGCAAAATGTTCCCATTTCAAATGTTCCACTTCCACA	DArT
5251875_1	III	235.777	CTGCAGATCTTAGATCTTCATAAAACTGTTCTTAGTTTGCAATTGGTTGTCACTTTCTTGTTTTGTCAAA	DArT
3558853_1	III	236.084	CTGCAGAAAAAAGGCTCTCAAATCTCAGGAAATCCAATATGACTAAAAAAAAGCCAGAAATGAGAAATAC	DArT
3547619_2	III	236.275	CTGCAGGCAAAGTGTATAGCCTAATTCCTCAGGTTGATTCTTATAACTGGCAATAAAACTCCCTCCAAAA	DArT
4657948_1	III	236.275	CTGCAGAAATAATCCATTACAAAAAGTTACAAAGAAGCTAGACAGAAATAAATATTAC	DArT
3557370_4	III	236.466	CTGCAGGGGGTGTAAGCCTATATTCAAAGTGTAAACTTAC	DArT
3566229_3	III	236.739	CTGCAGGTGTAAACTGGTTTAGAACAACAGTATCTCCATCCGCGTCTGACACTGCTCGCTAATCCAAAGT	DArT
3541429_2	III	237.614	CTGCAGAGAATTTGTTATGAGATATGGTTTTTTAGATTTTAGGATAATGTTTTTAC	DArT
4662808_4	III	238.533	CTGCAGTAACTTTTTTCTACTTTCCCTCTTTTCTTTTTTCGAGTTTTGGATGATTCTGGTTGTGGTCTTT	DArT
3550576_3	III	239.147	CTGCAGGTTCAGCAATGGCAGCTTTGGATGCTGTCACAGACACAGAACGTTGTTTCTTGAGGGAAGCACG	DArT
3567728_4	III	239.582	CTGCAGAGCCAAGTCGAGAAACGTCGCCCGTGAATAACCTTAGCTTCAATTCCTCATCTGTTGTTGGCGC	DArT
4662415_4	III	239.78	CTGCAGATATTCAATCTGGTCCTGAGAATTATCTGGAAAAGCCGGGCCCCTTGCTGCTGCCACGCGGACA	DArT
3565990_4	III	239.8	CTGCAGAGCCAAGTCGAGAAACATCGCCCGTGAATAACCTTAGCTTCAATTCCTCATCTGTTGTTGGCGC	DArT
3641408_3	III	240.018	CTGCAGTATGCAAATGCGAAAATGCATGGGGGAGAGATGTATGGAGCAAAGGCTACCATAAATGTGTGGA	DArT
3543262_2	III	240.889	CTGCAGCAAAGCAAGTTTTCGCAAATTGTTTCTCTCATGAATTTGTCTTGGGTTCTGATCTCAATTATTG	DArT
3546540_1	III	242.22	CTGCAGCGTGTTAGAATATTTTCTATCGCTACAACCAATGGTTCTAACCCTACTCAAATTCAATTCGAGT	DArT
3551062_1	III	242.222	CTGCAGTTGAAAATTGACGCAGTCACTGCACTGAAAGGCCCAATCACCATTGGATATGTTTTGCATCACT	DArT
3552068_1	III	242.887	CTGCAGTATTCATAGATCAGAAGCCTCTGTCCATGCTCTACACAGTACCCAATAAGCTCAACTGCATTTG	DArT
3566597_1	III	242.887	CTGCAGGCTTATCTCTGTTTCTTCAAAAATCCAAAATACAATTGAAAATTTTTAC	DArT
3537973_3	III	243.555	CTGCAGAAAGAAATCATATTCGTAGTTTTTGTGATCAGCATAATGGTTTTCAAAACAGAGTTTTCGTATT	DArT
3553173_1	III	248.135	CTGCAGGTGTTCCAAGAGTGCCTACTCGGCCTTTACGCCCATTAC	DArT
4659700_1	III	248.4	CTGCAGAGAGTAACAAGAAGTCAAGATTGAACGGAAAGAAGCATGGCAGGGGAGAAATGGGACACGGGCA	DArT
3554026_1	III	248.577	CTGCAGCTACAAACAAACCAAAACATGTAATCGAAAGAAACCTCTCATGTCATCATGTGAGTGAATGAAC	DArT
4662620_4	III	248.577	CTGCAGAGATTCTGGAAGACTTACAAGGAATCTTCAAACACAAGGCAGTTCATTGCATTTACACCCATTC	DArT
3555006_4	III	248.703	CTGCAGGTTGACACTGACATGTATATGTCCCTGCTGTTTGTGCTTGACAGTAATTGTGGAACTTGCTTTG	DArT
3564598_1	III	248.724	CTGCAGATGAAGAAAATCTATAAGAAATTCAACATCAGTTAGAATCCAAAAAGAATCCAACTCTTATAGT	DArT
3553677_1	III	248.931	CTGCAGATGGAGACTAATGCTAATTCAGTTATTAGTGACCCGTCTTTGAAAAAGCTGGTTGTAACTGAAC	DArT
3549417_1	III	248.931	CTGCAGATGGAGACTAATGCTAATTCAGTTATTAGTGACCCGTCTATGAAAAAGCTGGTTGTAACTGAAC	DArT
3565213_1	III	248.931	CTGCAGAGGCCTACAAAATTTTGAGGTCATGATCTAAATTGCGGCCACATTTTCTTGAAAACCTTAGATT	DArT
4658992_3	III	248.964	CTGCAGTAAGTGAAACCCTAATTTTGTGATAAGTTTATAAGCTAAACAATGATAGAACCATAATTTTGAA	DArT
4662952_2	III	248.979	CTGCAGATTACTGTTGAGGCAGATCGTACGGTGGTAGCCTTTTACAAGTTCCTCAAGCAACATGCTTCCA	DArT
3566016_4	III	249.019	CTGCAGTTGTTGCTGATTCTTTCTTTGGCTCTTTCTCTGTTGCCTTTGCTTCTTCATGTGTTTCTTTGCT	DArT
4661412_2	III	249.019	CTGCAGATTTTTTCTTAGAGTCCTTAGCTTTTTCTGGTGCAGGAGCAGGTGGAGGAGACTTGGGAACGAA	DArT
3552446_2	III	249.019	CTGCAGACACCAAAATAGGAACCGTTCGCGAATGAGAGTAATAACTACAGAACTCATGCTCTTTCTGCTT	DArT
3552361_3	III	249.462	CTGCAGTCATTCAAGTTTTGAGTGCATTACGGGATTCAGTGCTAGCTAGTTACTAGTTCGAGGATTGATA	DArT
3555215_1	III	249.462	CTGCAGTAGTACTCGAAAGAAACAAATTTGATGAGGTCATAGATTTAC	DArT
4656495_1	III	250.09	CTGCAGTAATAGTACACACCATCTGAGTTCATATAGCAGACAATTCAGCAACATTGCATCACACCATTTC	DArT
3553373_3	III	250.2	CTGCAGGATATTTTGACCATAAACAACCCAAATCCCTACAAACATAGGTAATATGAACAATTTGAGAATA	DArT
4661566_2	III	250.2	CTGCAGATATATGCGTGTGAAGAATCAAACCAACACTCGAGTACATTTGTATTTTTACTTGCACAGCTCT	DArT
3564344_2	III	250.323	CTGCAGCTGCTAATTGATGCACCTGTTTAGTAGGCATCGTGATTTGATTGGCTGGTACAACATCAGCTGA	DArT
3560449_4	III	251.622	CTGCAGTACTATGACATTAGAAAACAATGTGTGGGAAGTCTTTGTTATGACTTCTCCAATGTGGAAACAT	DArT
3559195_2	III	252.045	CTGCAGCAAATTAGGTAGTGATTATGAAACTAAATAAAGGAGGGGATTAC	DArT
4663558_3	III	252.789	CTGCAGCTCTTCCAACTTCACCAAACTTTGAAGTGGTCACCAGAATGCGACAAAACGCTACCACACAAAA	DArT
4658663_1	III	252.914	CTGCAGTTCTCGAATATCTCGCTGCTGAGGTAAATTTCATTGTCCCTCTGTTTATCATTCTTAC	DArT
3565795_4	III	252.914	CTGCAGCCAAGTAAACAGGAGCGCCAGTACCAACACGTTGAGCATATCTACCTTTCTTCAAGAATCGACC	DArT
4662116_1	III	253.087	CTGCAGGTCAAGAGCGATTCCGAACAATTACAAGAGGTAAGATTTGAATTTATTTTTGAGTGAAAGTATT	DArT
3565637_1	III	253.087	CTGCAGCACTAGTAATTGTCCAAATTTATCATTTTTTATTTTTGTTTTTCATCTTCATCTAGTACCTGTA	DArT
4661199_3	III	253.087	CTGCAGAAGCGTCAAGCAGATAATCATAATGACAGAGATAGGCTATATCATGAGAAGAAAAATGTAATTT	DArT
3557618_2	III	253.131	CTGCAGTAAATATAGCACAGATCAAGTCATCAAAAGAACTTCAAATCACAAGCAAATGGGAGTAAATGTT	DArT
3543687_3	III	253.151	CTGCAGAACCAAAAACACATATGTTAGCAGTTAGCACATGCCACCAATACATGAAATGAACTAATATGAG	DArT
3566120_2	III	253.261	CTGCAGAAGAGAATAACAGCATGTTTGATCACCAGCTTCTTTTCAACTTGATTAC	DArT
3546949_1	III	253.783	CTGCAGAATTGTAGTGGAAAAAAGTGATTATTTGAGAAGCTGATTATTTGGTATGGGAAACCAGATGATT	DArT
4659485_2	III	254.098	CTGCAGGGAAATCATGAAGTTTTATGTAGGAAAAAATGCACCAAGCTTTGTCTAATTGTTGCAGCTGACT	DArT
3547447_1	III	254.098	CTGCAGGAGCACCAAGAGACCTCAACTTCAGGTATTGCTGTGCAGGATGTAGCATAGGAGAATCCTGTAT	DArT
3555235_3	III	254.098	CTGCAGAAAATTTTGGAAATCGTCTGAATCTTAGAGGTACCCACAGTAGTTTTGACATACAGAGAAGAAA	DArT
3541670_2	III	254.572	CTGCAGATTCTTTTCACGGGACATTAGTTCGTTCCTCCGGGCCTCCAGTTCCAGCATGGCTTTTTCATGA	DArT
4662991_4	III	254.671	CTGCAGGTTCCAATCACGTTTGTTGATAGAGTTTACGGAAGTTCAAAGCTTGGTGGATCGGAGATTGTTG	DArT
3559051_1	III	254.671	CTGCAGCGAGTATTACGAAAGACAAAACCCAAAGTGCATACTGATAAGGTTTGTGTTTATGTTTTACAGA	DArT
3562854_1	III	254.671	CTGCAGCAACAACAACAAAAATTTGCCAAAAATAACGGAACAGTCTCAACGGCATTTACACTGGAATCTA	DArT
3555036_1	III	254.671	CTGCAGCAACAACAACAAAAAATTGCCAAAAATAACGGAACAGTCTCAACGGCATTTACACTGGAATCTA	DArT
3545539_2	III	254.671	CTGCAGAATTCATAAATTACCTTACCTGAATGAACAATACTCGATATGTTGTTACATTTAGTCTCCTTTG	DArT
3549538_2	III	254.671	CTGCAGAAACAAGTTAGTGCTTATAATTTGAACTAAAAAACTGTATCTCCGCCTTTTTCTTGTTGTTACA	DArT
3564798_2	III	254.73	CTGCAGCTGCCGAAGACGCCGCCGTTGATGCCGCAGAGCAATTGGTCACAACCCCCGTTGATGCCGGGTC	DArT
3548251_3	III	254.73	CTGCAGCCAAAATATTTGCCAGGCTTCATTAGGTAAGAAAAGCTTTCAATAGTGTCTTTGTTTTATTGCT	DArT
4658518_3	III	256.152	CTGCAGATACAAATACATTCATCATTCTTACATATTCTTACCGGTCATAAAAAATGGCTAGTACTTTGAT	DArT
5251751_3	III	257.491	CTGCAGTCGTTTTGATAAACGAGTTTAC	DArT
3559509_3	III	258.179	CTGCAGGTATAAATGAGCTGGAAACTGCATTATCTACCTACAAATCGATTTCTGCTGATGCTCCTGGCCA	DArT
3557653_3	III	258.179	CTGCAGGTATAAATGAGCTGGAAACTGCATTATCTACCTACAAATCGATTTCTACTGATGCTCCTGGCCA	DArT
3563702_1	III	258.255	CTGCAGATCAGCAACCAACAATTAGCTGATAAGATCATTGTGTAGACTATTCTAGAGGCTCCAACTCTGT	DArT
3548371_2	III	258.294	CTGCAGTCACAAAACTCTGGCGTGTCACTGCATTCGCAAGCTTCTTCTGAAGTGTTTCTTCCTCCTTGCA	DArT
5252219_3	III	258.351	CTGCAGTGTCTTTCGACCAATAAAAGAGCTGCTTTAC	DArT
3553541_2	III	258.408	CTGCAGTATTATGAGTCATTATTCCTTAGAAAGTATAAAATAAAAACATACTATCCCATATTTAC	DArT
3556800_1	III	258.638	CTGCAGGTAATTGATTATTTGGTTTCATCAGAGTCTCTAAAATTATAATTATCAAATTTTTTCATATTTT	DArT
3535389_1	III	258.638	CTGCAGGTAATTGATTATTTGGTTTCATCAAAGTCTCTAAAATTATAATTATCAAATTTTTTCATATTTT	DArT
3550717_2	III	258.937	CTGCAGTTCAGGTAGATATTATTACTATGTAAACATGGTTTAC	DArT
5251764_1	III	258.937	CTGCAGCCGCCAATCATCTTCCTTTAC	DArT
3544603_1	III	258.937	CTGCAGCAGAAGTTGAAACAGCTTGTGCTGAAATTTGCGGCAGAATCAAAACTATGATCACTACAATAGA	DArT
4660931_2	III	258.937	CTGCAGACTTTATCGGCAAGGCTCCTTCGAAGATTTTAC	DArT
4661600_1	III	258.937	CTGCAGACCACTATTTGCCAGTAGTTTATTAGGTATCATTCGGACTCTTCTTGAGCAAACTCGAGCAGAT	DArT
3557084_3	III	258.937	CTGCAGACACAGAAGAGTTCAATGGTGATGAACCACTTTTTTGGCCATTTGAAGGGGAATTTGATTGGTA	DArT
3565669_3	III	258.937	CTGCAGAAGCCAATAACAACGATGTTCAAGCTGTGGAGTATAATATCATGGATGCTCTCATCATGTCATC	DArT
3565935_2	III	259.136	CTGCAGTTTCCCTTTTATTGAGACACAATACATGACTAATTTAC	DArT
3548920_2	III	259.414	CTGCAGTTCCAGGAATTTCACACCATCCTTGCTGATCACAAGTAAGATAGCAAAATTTTCTATAGGTTAG	DArT
3555179_3	III	259.729	CTGCAGTCCTATATGTCTGTCACAACCTATGCCTTTGTACTGTTTGAAAACCACATTATGATTGATCCTT	DArT
3552994_1	III	260.086	CTGCAGTTTAGACCATCCCACAAAAAAGACACAGGAGCACAAGGATCTCCCTTCCAGTTTCTCTTGATAT	DArT
3546197_2	III	260.086	CTGCAGTGATCTAGTGTAAGATGAAATTGAATAAAACGACAGAAATAAAATCTTCTAAAGTTAGCCTTTT	DArT
3555403_2	III	260.086	CTGCAGTAAAGATCTCGAGTAAGAATATTCATTATGAATATGAGATACTATACAACAAGGTGGCCATTAT	DArT
3547467_1	III	260.086	CTGCAGTAAAGATCTCGAGAAAGAATATTCATTATGAATATGAGATACTATACAACAAGGTGGCCATTAT	DArT
3563159_1	III	260.086	CTGCAGCATCTACTGCAATTTGAAGTCGCTGATTCCAACTCAATATATTTTCGGTTTTATCTGCATTCAT	DArT
3554067_1	III	260.086	CTGCAGATATAAATCATCTCCCGAAGAAGTCGCCGCATCTTGTGATCTCACATTTGCTATGCTTGCTGAT	DArT
3569309_1	III	260.086	CTGCAGATATAAATCATCTCCCGAAGAAGTAGCCGCATCTTGTGATCTCACATTTGCTATGCTTGCTGAT	DArT
3542094_4	III	260.086	CTGCAGAGCATGTATTATGTATCAGTTATAAGTGAAAATAAGTTGGAACTTTGGTTTAC	DArT
3543834_1	III	260.384	CTGCAGTTCACGAATTACACATTTGAAGTGTTGAATGGAGAATCCATCGATGGATCGCCAAAAGTATCTG	DArT
3540928_4	III	260.844	CTGCAGCCACTGTTTCTATCTTTCCGCCACAAATGACACCCTCCAATGAAATATTGGTTTTCAATGTACA	DArT
4663193_3	III	260.877	CTGCAGGACAGAGGTTCCAAATGTGTTTGTATAGGCGGAGATCGAAAGGGATGACACAGTTGCAAATTAT	DArT
4661764_1	III	260.877	CTGCAGCTGAATTCATACTCTCGTGAGGTGATGAATTGGTGGTGTGAGTCGTGGGATCGTCGGCTTGAGG	DArT
3557260_1	III	260.877	CTGCAGAACGGCAACACAACTACAAGGCAGACTGGAGGTACTATTGCTTCCCCAACAAAATCATTGGCGT	DArT
4662114_1	III	260.895	CTGCAGTCAGAATAAATAAGTTGCAATTAGGCTGTATGAAGAATTCTTCAGACATCTGATTAC	DArT
4661149_4	III	260.895	CTGCAGTATACCCACAATCGTAACAAACCCAGTGAGTTTTCACCTTCCCAGTGCCCCTCTTCGCCGTTGT	DArT
4661058_3	III	260.895	CTGCAGCTCGTGTCGTAAACGAGCATTTACCCACCGCATGTACACTAATTCTTCAATATCTGAACGTCGA	DArT
4662625_2	III	260.895	CTGCAGCAACACTCCCAACCACTTCTTCTCAATAGGGAAGCGTCATCACAGCAACAATCACAAGCACAAT	DArT
5252100_1	III	260.959	CTGCAGGTAATTCCGCTGCTAATACATTTTTAC	DArT
3569442_1	III	261.535	CTGCAGACAATGCTGGAGATGCTTCTACAATCGCTTGATCATTGTTTAGCATATTTAGAATTGTATTCAT	DArT
4662578_2	III	262.279	CTGCAGTGTCCAAGTAAGGAGAGCTTAGTGCCTGCAACAAAACAGAAGAATAAAATTTGATAACTCCCAT	DArT
3548414_3	III	262.279	CTGCAGAGAAGTTTTTCTTATACAATTTTGTCTTTTCTATTATTATTTATGAATGTGTTTTTACTTTTTA	DArT
3554187_3	III	262.3	CTGCAGGACCATTCTCTGGTGGATCAATGAATCCAGCACGTTCTTTTGGGCCAGCAGTTGTTAGTGGTGA	DArT
3549535_1	III	262.874	CTGCAGTCACCCATAAAATCACAAGAAGGAAATATCAGATGTGAAACCGGACGCAGACAATGGTGTGGGA	DArT
4661529_2	III	262.876	CTGCAGCCTGATCAATAGCCTCGGTAAAGCGAAACGCTACGAAGCTGCAAACGAGCTGTTCCAGGAATTG	DArT
[truncated: 2,601 more rows]
