# Supplementary material for: The genetic architecture of flowering time changes in pea from wild to crop
Source: J Exp Bot. 2022 Apr 6;73(12):3978–90. doi: 10.1093/jxb/erac132 (PMC9238443; doi:10.1093/jxb/erac132)
Supplement: erac132_suppl_Supplementary_Table_S6 [file erac132_suppl_supplementary_table_s6.xlsx]

## Sheet: Sheet1
Williams et al (2022) Supplemental Table 6 - Details of gene accessions and methods used for phylogenetic analysis
Amino acid sequences of the following legume FT gene family proteins were aligned using Geneious aligner implemented in Geneious Prime (2021.2.2, https://www.geneious.com).
The phylogenetic tree based on this alignment was built using the Neighbour-joining consensus method implemented in Geneious Prime.
AtFT	AT1G65480	MSINIRDPLIVSRVVGDVLDPFNRSITLKVTYGQREVTNGLDLRPSQVQNKPRVEIGGEDLRNFYTLVMVDPDVPSPSNPHLREYLHWLVTDIPATTGTTFGNEIVCYENPSPTAGIHRVVFILFRQLGRQTVYAPGWRQNFNTREFAEIYNLGLPVAAVFYNCQRESGCGGRRL
AtTSF	AT4G20370	MSLSRRDPLVVGSVVGDVLDPFTRLVSLKVTYGHREVTNGLDLRPSQVLNKPIVEIGGDDFRNFYTLVMVDPDVPSPSNPHQREYLHWLVTDIPATTGNAFGNEVVCYESPRPPSGIHRIVLVLFRQLGRQTVYAPGWRQQFNTREFAEIYNLGLPVAASYFNCQRENGCGGRRT
MtFTa1	Medtr7g084970	MAGSSRNPLAVGRVIGDVIDSFENSIPLRVTYGNRDVNNGCELKPSQIGNQPRVSVGGNDLRNLYTLVMVDPDSPSPSNPTFKEYLHWLVTDIPGTTEVTFGNEVVNYERPRPTSGIHRFVFVLFRQQCRQRVYAPGWRQNFNTREFAELYNLGSPVAAVFFNCQRESGSGGRTFR
MtFTa2	Medtr7g085020	MASGSRPNPLAVGRVIGDVLDPFESTIPLLVTYGNRTVTNGGELKPSQVANQPQVIIGVNDPTALYTLVLVDPDAPSPSYPSFREYLHWMVTDIPATNAASFGNEVVSYEKPRPNLGIHRFVFVLLHQQCRQRVYAPGWRQNFNTREFIEFYNLGSPVAAVFFNCQRETGSGGRTFR
MtFTa3	Medtr6g033040	MSGSSRDPLVVGGVIGDVLVPFQSSIPIRVSYNGKELNNGCEFKPSQVVNQPRVSVGGDDLRNFYTLIMVDPDAPSPSNPNLREYLHWLVTDIPATTGPTFGHEVVPYESPRPSMGIHRIVFVIFRQLGRETVYAPGWRQNFNTREFAELYNLGLPVAAAYFNIQREHGSGGRRL
MtFTb1	Medtr7g006630	MRIKSMNPLVVCGVIGDVLDPFTNSVSLRVVYENNKEVSNSGELKPSQIVNPPRVQVGGNDLRTLYTLVMVDPDGPSPSNPNMREYLHWMVTNIPATTGTTFGQEIVSYENPRPTSGIHRVIFVLFRQPCRHTVLAPGWRQNFITRDFAEFYNLGLPVAALYFNCQRENGSGGRRLII
MtFTb2	Medtr7g006690	MRIKSTNPLVVGGVIGEVLDPFTSSVSLRVVYDNNKEVINSGELKPSQIINSPRVQVGGNDLRTLYTLVMVNPDAPSPSDPNMREYLYWMVTNIPATTGTTFGQEIVSYESPRPASGIHRVIFVLFRQPCRHTVLAPGWRQNFITRDFAEFYNLGLPVAALYFNCQRENGSGGRRMVI
MtFTc	Medtr7g085040	MPQNLVDPLGVIGDVLSPFTNSVSLSALINNREISNGCIMKPSQLVNRPRVNVGGDDLRTFYTMVMVDADAPSPSNPFLKEYLHWMVTDIPATTSASFGKEVVFYESPKPSAGIHRFVIALFKQLGRDTVFAPDWRHNFNTTNFAEINNLVIVASVYFNCQRERGCGGRRC
PsFTa1	HQ538822|Psat3g090720|PsCam034177	MAGSSRNPLAVGRVIGDVIDPFENSVPLRVTYGSRDVNNGCELKPSHVGNQPRVNVGGNDLRNIYTLVLVDPDSPSPSNPTFREYLHWLVTDIPATTEVSFGNEIVSYERPRPTSGIHRFVFILFRQQCRQRVYAPGWRQNFNTREFAELYNLGSPVAAVFFNCQRESGSGGRTFR
PsFTa2	HQ538823|PsCam038290	MACSSRNPLVVGRVIGDILDPFESSIPLQITYGNRNVSNGCELKPSQVANQPQVSIGGNDPVIYYTLVLVDPDAPSPSYPSFREYLHWMVTDIPATTGASFGNEVVSYEKPRPNLGIHRFVFVLLRQQCRQIVYAPGWRQNFNTREFVELYNLELPVAAVFFNCQREAGSGGRTFR
PsFTa3	Psat1g096760|PsCam005328	MSSGSRDPLVLGAVIGDVLDLFQASIPLTVSYNNKNITNGCEFKPSQVINQPRVIVGGDDLRNFYTLIMVDPDAPSPSNPNLREYLHWLVTDIPATTGPTFGHEVVPYESPRPLMGIHRIVFAVFRQLGRETVYAPGWRQNFNTKEFAELYNLGLPAAAVYFNIQREAGSGGRRLCR
PsFTc	Psat3g091040|PsCam040405	MPRNMVDPHVVRSVIDDVLNPFTNSVSLSVVINNKEISNGCLLKPSQLVNRPRVSVGGEDLRTFYTLAMVDADAPSPSNAFLREYLHWMVTDIPATTSASFGKEAVFYESPKPSAGIHRFVIVLFKQLGRDTVFAPEWRHNFNTRNFAEINNLVIVGSVYFNCQRERGCGGRRC
PsFTb1	Psat3g206800|PsCam021601	MRMKSSNPLVVGNVIGDVLDPFINSVSLRVVYENNKEVINSGELKPSQIVNPPRVQVGGNDFRTLYTLVMVNPDAPSPCNPHMREYLNWMVTNIPATTGTTFGQEIVSYESPRPTSGIHRIIFVLFQQPCRHTILPPGWRQNFIIRDFAEIYNLGSPVAALYFNCQRQNGSGGRRMII
PsFTb2	Psat3g206880|PsCam024839	MRMKSSNPLVVGNVIGDVLDPFINSVSLRVVYENNKEVINSGELKPSQIVNPPRVQVGGNDFRTLYTLVMVNPDAPSPSDPNMREYLYWMVTNIPATTGTAFGQEIVSYESPRPASGIHRMIFVLFQQPCRHTILPPGWRQNFITRDFAEVYNLGSPVAALYFNCQRENGSGGRRMIT
PvFTa12	Phvul.001G097300	MPTGSRNPLVVGRVIGEVVDPFETSIPFRVSYGNREVNNGCELKPSQVANQPRVSVGGDDLRIFYTLLLVDPDSPSPSNPNSREYLHWLVTDIPATTGASFGNEVVSYESPRPTMGIHRLVFVLFRQQYRQRVYAPGWRQNFNTREFAELYNLGLPVAAVFFNCQRETGSGGRTF*
PvFTa3	Phvul.004G074700	MAGGSRDPLVVGRVIGDVLEPFECSIPMRVTYSNRDVSNGCEFKPSQVVNQPRINIGGDDLRNFYTLIAVDPDAPSPSDPNLREYLHWLVTDIPATTGPSFGHEVVTYESPRPMMGIHRIVFVLFRQLGRETVYAPGWRQNFNTKEFAELYNLGLPVAAVYFNIQRESGSGGRRLY*
PvFTb1	Phvul.008G003800	MRGTTNPLVVGRVVGDVLEPFACSIHLRVVYNNNKEVINSGELKPSQIINTPRVEVGGDDLRTLYTLVMVDPDAPSPSNPSMREYLHWLVINIPATTGVNFGEEIVSYESPRPTSGIHRLVFVLFRQPGRQSIHAPGWRQNFITRDFAEYYNLGSPVAAVYFNCQRQAGSGGRRLIL*
PvFTb2	Phvul.008G003700	MPRSTNPLVIGGVIGDVLEPFTSSVSLRILYNNIGSEVINCCELKPSQILNQPRVEIGGDDLRTLYTLVMVDPDAPSPGNPNQREYLHWLVANIPGTTGTNFGEEVVGYEGPRPMMGIHRIVFILFRQHGRQTVYAPGWRQNFNTRDFSEVYNLGSPVAATYFTCKRQLDYTRRR*
PvFTc	Phvul.001G097200	MAREDPLAIGGVIGDVLNPFTSSVSLTVSINNRAISNGYELRPSLVVNRPRVTVGGDDLRIFYTLVMVDADAPSPSNPVLREYMHWMVTDIPATTNASFGKEVVVYESPQPSAGIHRLVFVLFQQLGRDTVITPDLRHNFNSRDFAENNNLTPVAAAYVNCQRERGCGGRRY*
CaFTa1	LOC101497376	MASGSRNPLVVGRVIGDVLDNFENSIPLRVTYGNREVNNGCELKPSQVANQPRASVGGNDMRNFYTLVLVDPDSPSPSNPTFREYLHWLVTDIPATTGVSFGNEVVGYERPRPTSGIHRFVFVLFRQQCRQRVYAPGWRQNFNTREFAELYNLGLPVAAVFFNCQRESGSGGRTFR
CaFTa2	LOC101496618	MASGSRNPLVVGRVIGDVLDPFESSIRLLITYGNRNVNNGCELKPSQVAKQPQVSIGGNDLRIFYTLVLVDPDAPSPSNPSFREYLHWLVTDIPSTAGASFGNEVVCYEKPRPNLGIHRYVFVLFRQQCQQVVFAPGWRQNFNTREFAELYDLELPVAAVFFNCQRETGSGGRTFR
CaFTa3	LOC101515383	MPSGSTSRDPLVVGGVIGDVLDLFQTSIPIRVTYNGKDVTNGCEFKPSQVVNQPRVSVGGDDLRNFYTLIMVDPDAPSPSNPNLREYLHWLVTDIPATTGPTFGNEVVTYENPRPFMGIHRIIFVVFQQLGRETVYAPGWRQNFNTREFAELYNLGLPVSSVYYNIQREAGSGGRRLC
CaFTb	LOC101505276	MRSKITMNPLVVGRVIGDVLDNFTDSVSLRVIYDNNKEVINSGELKPSQIVNPPRVQVGGNDFRTLYTLVMVDPDAPSPSDPNMREYLYWMVTNIPATTGTTFGQEIVSYENPRPTSGIHRVVFVLFRQPCRHTILAPGWRQNFVTRDFAEVYNLGLPVAALYFNVQRETGSGGRRMII
CaFTc	-	MPRNNGGVDPLVVGGVIGDVLNPFTNSVSLSVVTNNKEISNGCVLKPSQVVNRPRASVGGEDLRTFYTLVMVDADAPSPSNPVLREYLHLMVTDIPATTSANFGKEVVFYESPNPSAGIHRLVIVLFKQLGRDTVFAPEWRHNFKTRNFAEINNLVIVASVYFNCQRERGCGGRRS
GmFTa1	GmFT3a|Glyma16g04840	MPGGSRNPLVVGRVIGEVIDPFESSIPFRVTYGNKEVGNGCELKPSQVPNQPRVSIGGDDLRKFYTMVMVDPDAPSPSNPNFREYLHWLVTDIPETTGPNFGNEIVSYESPRPTMGIHRFVFVLFRQQFRQRVYAPGWRQNFNTREFAELYNLGLPVAAVFFNCQRETGSGGRTF
GmFTa2	GmFT3b|Glyma19g28390	MPGGSRNPLVVGRVIGEVIDPFEISIPFRVTYGNREVGNGCELKPSQVANQPRVSVGGDDLRNFYTMVLVDPDAPSPSNPNFREYLHWLVTDIPETTGPNFGNEVVSYESPRPTMGIHRLVFVLFRQQFRQRVYAPGWRQNFNTREFAELYNLGLPVAAVFFNCQRESGSGGRTF
GmFTa3	GmFT2a|Glyma16g26660	METPSGSRDPLVVGGVIGDVLDPFEYSIPMRVTYNNRDVSNGCEFKPSQVVNQPRVNIGGDDLRNFYTLIAVDPDAPSPSDPNLREYLHWLVTDIPATTGASFGHEVVTYESPRPMMGIHRLVFVLFRQLGRETVYAPGWRQNFNTKEFAELYNLGLPVAAVYFNIQRESGSGGRRLY
GmFTa4	GmFT2b|Glyma16g26690	MPRGSRDPLVVGRVIGDVLDPFECSIPMRVTYNNKDVSNGCEFKPSQVVNQPRINIGGDDFRNFYTLIAVDPDAPSPSDPNFREYLHWLVTDIPATTGPTFGHEVVTYENPRPMMGIHRIVFVLFRQQGRETVYAPGWRQNFITREFAELYNLGLPVAAVYFNIQRESGCGGRRLC
GmFTb1	GmFT6|Glyma08g47820	MAITTNPLVVGRVIGDVLEPFASSIPLRVVYNNNKEVINSGELKPSQIINPPRVEVGGDDLRTLYTLVMVDPDAPSPSDPNMREYLHWLVTNIPATTSASFGQEVVSYESPRPTSGIHRFIFVLFRQPRRMSIPAPGWRQNFITRDFAEYYNLGLPVAAVYFNCQRQGGSGGRRLML
GmFTb2	GmFT4a|Glyma08g47810	MDPLVLGRIIGDILDPFTSSVSLRVVYNNQSSVINSCEFKPSQIVNKPRINIRGNDLGIFYTLIMVNPDAPSPSDPHMKEYLHWLVTNIPASTGATTGEEIVEYESPRPTSGIHRIAFVLFRQFDRQIVHAPRWRQNFNTRDFAEVYNLGSPVAAVYFNCQREGGWGGRRR
GmFTb3	GmFT1a|Glyma18g53680	MPRSTDPLVIGGVIGDVLEPFTSSVSMGIVYNNCPQVINCCELKPSKILNRPRIEIGGDDLRTFYTLVMVDPDAPSPGNPTQREYLHWLITNIPATTGANFGEEIVSYESPRPIVGIHRIVFVLFRQLRRLTLQPPGWRQNFNTRDFAEIYNLGLPVAAMYFNCKRENDQSSGRRR
GmFTb4	GmFT1b|Glyma18g53690	MDPLVIGRVVGDVLEPFTSCVSLRILYDSCSEVINCCELKPFQIINQPRVEVGGDDFRTFYTLVMVDPDAPSPGNPNQREYLHWLVTNIPGTTGANFGEEVVSYESPRPMMGIHRIIFILFRQSGRQTIYAPGWRQNFNTRDFSEVYNLGLPVAATYFNCKRQNNSARDGRRT
GmFTc1	GmFT5a|Glyma16g04830	MARENPLVIGGVIGDVLNPFTSSVSLTVSINNRAISNGLELRPSQVVNRPRVTVGGEDLRTFYTLVMVDADAPSPSNPVLREYLHWMVTDIPATTNASFGREVVFYESPNPSVGIHRIVFVLFQQLGRDTVITPEWRHNFNSRNFAEINNLAPVAAAYANCQRERGCGGRRY
GmFTc2	GmFT5b|Glyma19g28400	MARENPLVIGGVIGDVLNPFTISVSFTISINNRAISNGLELRPSQVVNRPRVTVGGEDLRTFYTLVMVDADAPSPSNPVLREYLHWMVTDIPATTNASFGREVVFYESPNPSAGIHRLVFILFQQLGRDTVITPEWRHNFNSRNFAEINNLAPVAAAYANCQRERGCGGRRY
LjFTa12	Lj1g0012964	MPNSRNPLVVGRVIGDVLDPFESSIPLRVTYGSRDVTNGCEFKPSQVPNQPRVSVGGDDLRTLYTLVLVDPDAPSPSNPSFREYLHWLVTDIPATTGASFGNEIVAYQSPRPTMGIHRFVFVLFRQQCRQRVYAPGWRQNFNTREFAELYNLGLPVAAVFFNCQRETGSGGRTF
LjFTa3	Lj2g0022162	MPMSSRDLLVIGRVIGDVLDPFERSIAMSVTFNNREVTNGSEFRPSQVVNQPRVSIGGDDLRNFYTLIMVDPDAPSPSDPNLREYLHWLVTDIPATTGPAFGNVVVPYENPIPMMGIHRIIFVLFRQLGRETVYAPGWRQNFNTRGFAELYNLGLPVTAIHFNIQRENGTGGRRLY
LJFTb1	Lj1g0015539	MPRSTDPLVVGGVIGEVLDPFTSSISLRVVYNNTSQVINCCELRPSQIASQPRVEVGGHDLRTFYTLIMVDPDSPSPGDPHQREYLHWLVTNIPATTGANFGEEIVSYESPRPTAGIHRIVFVLFRQLGGRQTLHAPGWRQNFHTRDFAEVYNLGSPVAATYFNCQRDARSTARNSRR
LJFTb2	Lj1g0002301	MPGKTINPLVVGRVIGDVLDPFTSSISMRVLYNNNKEVINSGEFKPSQIINQPRVDIGGDDLRTLYTLIMVDPDAPSPSDPNMREYLHWLVTNIPATTGSGFGQEIVSYENPRPTSGIHRFVFALFHQPCRQTILAPGWRQNFITRDFAEVYNLGLPVAAMYFHCQRESGSGGRRIM
LjFTc	Lj1g0023267	MARDEDPLVIGGVIGDVLNPFTPSVALTVVINNNREITNGVELRPSQVVNRPRVSVGGEDLRTFYSLVMVDADAPSPSNPVLREYLHWMVTDIPATTSASFGREVVFYESPEPSAGIHRLVIALFRQLGRDTVFAPEWRHNFNTRSFIENNNLAPVAAVYFNCHRERGCGGRRS
LcFTa1	Lcu.2RBY.6g043850	MAGSSRNPLAVGRVIGDVIDAFENSVPLRVTYGNRDVNNGCELKPSHVSNQPRVSVGGNDLRNIYTLVLVDPDSPSPSNPTFREYLHWLVTDIPATTEISFGNEIVNYERPRPTSGIHRFVFVLFRQQCRQRVYAPGWRQNFNTREFAELYNLGSPVAAVFFNCQRESGSGGRTFR
LcFTa2	Lcu.2RBY.6g043870	MASGSRNPLVVGRVIGDVLDPFESSIPLQITYGNRNVSNGCELKPSQVANQPQVSIGGNDPMIYYTLVLVDPDAPSPSNPTFREYLHWMVTDIPETTGTSFGNEVVSYEKPRPNLGIHRFVFVLIRQRCTQIVYAPGWRQNFNTREFVELYNLELPVAAVFFNCQREAGSGGRTFR
LcFTa3	Lcu.2RBY.2g046590	MSTSSRDPLVLGGVIGDVLDLFQTCIPLKVSYNNRDVTNGCEFKPSQVINQPRVKVGGDDLRNFYTLIMVDPDAPSPSNPNLREYLHWLVTDIPGTTGPTFGHEVVPYESPRPMMGIHRIIFAVFRQLGRETVYAPGWRQNFNTKEFAELYNLGLPAAAVYFNIQREAGSGGRRLCR
LcFTb1	Lcu.2RBY.6g000730	MRMKSSNPLVVGNVIGDVLDPFINSVSLRVVYENNKEVINSGELKPSQVVNPPRVQVGGNDLRTLYTLIMVNPDAPSPCHPHMKEYLNWMVINIPGTTGTTLGQEIVSYESPRPTSGIHRMIFVLFQQPCRHTILPPGWRQNFITRDFAEIYNLGSPVAALYFNCQRQNGCGGRRMIR
LcFTb2	Lcu.2RBY.6g000760	MRMKSSNPLVVGNVIGDVLDPFINSVSLRVVYENNKEVINSGELKPSQVVNPPRVQVGGNDLRTLYTLVMVNPDAPSPSDPNMREYLHWMVTNIPATTGTTFGQEIVSYESPRPTSGIHRMIFVLFQQPCRHTILPPGWRQNFITRDFAEVYNLGLPVAALYFNCQRENGSGGRRMIA
LcFTc	Lcu.2RBY.6g043940	MPRNMVDPHVVGNVIGDVLNPFTNSVSLSVVINNKEISNGCLLKPSQLVNRPRVSAGGEDLRTFYTLAMVDADAPSPNNPFLREYLHWMVTDIPATTSASFGKEAVFYESPKPLAGIHRFVIVLFKQLGRDTVFAPEWRHNFNTRSFAEINNLVIVGSVYFNCHRERGCGGRRC
